# Supplementary material for: Surveillance and genetic characterization of Listeria monocytogenes in the food chain in Montenegro during the period 2014–2022
Source: Front Microbiol. 2024 Aug 1;15:1418333. doi: 10.3389/fmicb.2024.1418333 (PMC11324475; doi:10.3389/fmicb.2024.1418333)
Supplement: Supplementary file 6 [file Table_1.XLSX]

## Sheet: Listeria monocytogenes_v2
Sample ID	Alias	ST	CC	Complex Type	Serogroup	Accession number(s)	Isolation source	Collection Date	Industry	Country	MGE found	MGE name	Plasmids found	Plasmid name	Rep Types	actA	ami	aut	bsh	clpC	clpE	clpP	fbpA	gtcA	hly	hpt	iap/cwhA	inlA	inlB	inlC	inlF	inlJ	inlK	inlP	lap	lapB	lntA	lpeA	lplA1	lspA	mpl	oatA	pdgA	plcA	plcB	prfA	prsA2	vip
510903-22	CoE-367-22	9	CC9	16782	IIc	SRR24656881	Beef meat sausage	2021	Meat IND 1	Montenegro	5	ISLmo9, ISLmo8, Tn5422, cn_8625_ISS1N, ISS1N	2	p345.5 | p57.3	- | rep_cluster_110	Ⴕ	Ⴕ	Ⴕ	Ⴕ	Ⴕ	Ⴕ	Ⴕ	Ⴕ	Ⴕ	Ⴕ	Ⴕ	Ⴕ	Ⴕ	Ⴕ	Ⴕ	Ⴕ	Ⴕ	Ⴕ	Ⴕ	Ⴕ	Ⴕ	Ⴕ	Ⴕ	Ⴕ	Ⴕ	Ⴕ	Ⴕ	Ⴕ	Ⴕ	Ⴕ	Ⴕ	Ⴕ	Ⴕ
MRL-22-00317	2891/5	9	CC9	16576	IIc	SRR24656880	Pork meat sausage	2014	Unknown	Montenegro	4	ISLmo3, ISLmo5, cn_12410_ISS1N, ISS1N	2	p379.0 | p80.9	- | rep_cluster_2446	Ⴕ	Ⴕ	Ⴕ	Ⴕ	Ⴕ	Ⴕ	Ⴕ	Ⴕ	Ⴕ	Ⴕ	Ⴕ	Ⴕ	Ⴕ	Ⴕ	Ⴕ	Ⴕ	Ⴕ	Ⴕ	Ⴕ	Ⴕ	Ⴕ	Ⴕ	Ⴕ	Ⴕ	Ⴕ	Ⴕ	Ⴕ	Ⴕ	Ⴕ	Ⴕ	Ⴕ	Ⴕ	Ⴕ
MRL-22-00318	3635/2	736	CC736	16577	IIb	SRR24656776	Pork smoked meat	2014	Unknown	Montenegro	0		1	p362.7		­	Ⴕ	Ⴕ	Ⴕ	Ⴕ	Ⴕ	Ⴕ	Ⴕ	Ⴕ	­	Ⴕ	­	Ⴕ	­	Ⴕ	­	­	­	­	Ⴕ	Ⴕ	Ⴕ	Ⴕ	Ⴕ	Ⴕ	Ⴕ	Ⴕ	­	Ⴕ	Ⴕ	Ⴕ	Ⴕ	­
MRL-22-00319	3634/2	517	CC517	5481	IIb	SRR24656765	Pork smoked meat	2014	Unknown	Montenegro	0		1	p357.4		Ⴕ	Ⴕ	Ⴕ	­	Ⴕ	Ⴕ	Ⴕ	Ⴕ	Ⴕ	Ⴕ	Ⴕ	Ⴕ	­	Ⴕ	Ⴕ	­	­	­	­	Ⴕ	Ⴕ	­	Ⴕ	Ⴕ	Ⴕ	Ⴕ	Ⴕ	Ⴕ	­	­	­	Ⴕ	­
MRL-22-00320	3511/8	101	CC101	3186	IIa	SRR24656754	Pork smoked sausage	2014	Unknown	Montenegro	0		2	p354.7 | p6.6		Ⴕ	Ⴕ	­	Ⴕ	Ⴕ	Ⴕ	Ⴕ	­	Ⴕ	Ⴕ	Ⴕ	­	­	Ⴕ	Ⴕ	­	­	Ⴕ		Ⴕ	Ⴕ	Ⴕ	Ⴕ	­	Ⴕ	Ⴕ	Ⴕ	Ⴕ	Ⴕ	­	­	Ⴕ	Ⴕ
MRL-22-00321	3009/1/5	9	CC9	1704	IIc	SRR24656839	Fresh pork meat	2014	Unknown	Montenegro	2	ISLmo1	0			Ⴕ	Ⴕ	Ⴕ	Ⴕ	Ⴕ	Ⴕ	Ⴕ	Ⴕ	Ⴕ	Ⴕ	Ⴕ	Ⴕ	Ⴕ	Ⴕ	Ⴕ	Ⴕ	Ⴕ	Ⴕ	Ⴕ	Ⴕ	Ⴕ	Ⴕ	Ⴕ	Ⴕ	Ⴕ	Ⴕ	Ⴕ	Ⴕ	Ⴕ	Ⴕ	Ⴕ	Ⴕ	Ⴕ
MRL-22-00322	3004/2	9	CC9	1704	IIc	SRR24656828	Fresh pork meat	2014	Unknown	Montenegro	0		1	p256.6		Ⴕ	Ⴕ	Ⴕ	Ⴕ	Ⴕ	Ⴕ	Ⴕ	Ⴕ	Ⴕ	Ⴕ	Ⴕ	Ⴕ	Ⴕ	Ⴕ	Ⴕ	Ⴕ	Ⴕ	Ⴕ	Ⴕ	Ⴕ	Ⴕ	Ⴕ	Ⴕ	Ⴕ	Ⴕ	Ⴕ	Ⴕ	Ⴕ	Ⴕ	Ⴕ	Ⴕ	Ⴕ	Ⴕ
MRL-22-00323	309/1/4	9	CC9	1704	IIc	SRR24656753	Fresh pork meat	2014	Unknown	Montenegro	0		1	p243.6		Ⴕ	Ⴕ	Ⴕ	Ⴕ	Ⴕ	Ⴕ	Ⴕ	Ⴕ	Ⴕ	Ⴕ	Ⴕ	Ⴕ	Ⴕ	Ⴕ	Ⴕ	Ⴕ	Ⴕ	Ⴕ	Ⴕ	Ⴕ	Ⴕ	Ⴕ	Ⴕ	Ⴕ	Ⴕ	Ⴕ	Ⴕ	Ⴕ	Ⴕ	Ⴕ	Ⴕ	Ⴕ	Ⴕ
MRL-22-00324	2/63/3	451	CC11	16578	IIa	SRR24656742	Hum	2015	Unknown	Montenegro	1	ISLmo1	1	p378.7		Ⴕ	Ⴕ	­	Ⴕ	Ⴕ	Ⴕ	Ⴕ	Ⴕ	Ⴕ	Ⴕ	­	Ⴕ	Ⴕ	­	Ⴕ	­	Ⴕ	Ⴕ	Ⴕ	Ⴕ	Ⴕ	Ⴕ	Ⴕ	Ⴕ	Ⴕ	Ⴕ	Ⴕ	Ⴕ	Ⴕ	­	Ⴕ	Ⴕ	Ⴕ
MRL-22-00325	4338/60	9	CC9	3779	IIc	SRR24656731	Pork smoked sausage	2015	Meat IND 6	Montenegro	2	Tn6188, ISEnfa4	1	p121.1		Ⴕ	Ⴕ	­	Ⴕ	Ⴕ	Ⴕ	Ⴕ	Ⴕ	Ⴕ	Ⴕ	Ⴕ	Ⴕ	Ⴕ	Ⴕ	Ⴕ	Ⴕ	Ⴕ	Ⴕ	Ⴕ	Ⴕ	Ⴕ	Ⴕ	Ⴕ	Ⴕ	Ⴕ	Ⴕ	Ⴕ	Ⴕ	Ⴕ	Ⴕ	Ⴕ	Ⴕ	Ⴕ
MRL-22-00326	1720/4	2	CC2	8598	IVb	SRR24656879	Unknown	2015	Meat IND 17	Montenegro	0		0			Ⴕ	­	­	Ⴕ	Ⴕ	Ⴕ	Ⴕ	Ⴕ	­	Ⴕ	Ⴕ	Ⴕ	Ⴕ	Ⴕ	Ⴕ	­	­	­	Ⴕ	Ⴕ	­	Ⴕ	Ⴕ	Ⴕ	Ⴕ	Ⴕ	Ⴕ	Ⴕ	Ⴕ	Ⴕ	Ⴕ	Ⴕ	­
MRL-22-00327	592/5	1	CC1	16803	IVb	SRR24656868	Pork smoked sausage	2015	Unknown	Montenegro	0		0			­	­	­	Ⴕ	Ⴕ	Ⴕ	Ⴕ	Ⴕ	­	Ⴕ	Ⴕ	Ⴕ	Ⴕ	Ⴕ	Ⴕ	­	­	­	Ⴕ	Ⴕ	Ⴕ	Ⴕ	Ⴕ	Ⴕ	Ⴕ	Ⴕ	Ⴕ	Ⴕ	Ⴕ	Ⴕ	Ⴕ	Ⴕ	­
MRL-22-00328	4354	9	CC9	16782	IIc	SRR24656857	Beef meat sausage	2015	Meat IND 1	Montenegro	5	Tn5422, ISLmo8, ISLmo9, cn_11107_ISLmo7, ISLmo7	1	p57.6	rep_cluster_110	Ⴕ	Ⴕ	Ⴕ	Ⴕ	Ⴕ	Ⴕ	Ⴕ	Ⴕ	Ⴕ	Ⴕ	Ⴕ	Ⴕ	Ⴕ	Ⴕ	Ⴕ	Ⴕ	Ⴕ	Ⴕ	Ⴕ	Ⴕ	Ⴕ	Ⴕ	Ⴕ	Ⴕ	Ⴕ	Ⴕ	Ⴕ	Ⴕ	Ⴕ	Ⴕ	Ⴕ	Ⴕ	Ⴕ
MRL-22-00329	592/3	9	CC9	1698	IIc	SRR24656814	Pork smoked sausage	2015	Meat IND 8	Montenegro	3	ISLmo7, Tn5422, ISLmo9	1	p25.6	rep_cluster_110	Ⴕ	Ⴕ	Ⴕ	Ⴕ	Ⴕ	Ⴕ	Ⴕ	Ⴕ	Ⴕ	Ⴕ	Ⴕ	Ⴕ	Ⴕ	Ⴕ	Ⴕ	Ⴕ	Ⴕ	Ⴕ	Ⴕ	Ⴕ	Ⴕ	Ⴕ	Ⴕ	Ⴕ	Ⴕ	Ⴕ	Ⴕ	Ⴕ	Ⴕ	Ⴕ	Ⴕ	Ⴕ	Ⴕ
MRL-22-00330	592/2	7	CC7	7998	IIa	SRR24656803	Pork smoked sausage	2015	Meat IND 8	Montenegro	0		0			Ⴕ	Ⴕ	Ⴕ	Ⴕ	Ⴕ	Ⴕ	Ⴕ	Ⴕ	Ⴕ	Ⴕ	Ⴕ	Ⴕ	Ⴕ	Ⴕ	Ⴕ	Ⴕ	Ⴕ	Ⴕ	Ⴕ	Ⴕ	Ⴕ	Ⴕ	Ⴕ	Ⴕ	Ⴕ	Ⴕ	Ⴕ	Ⴕ	Ⴕ	Ⴕ	Ⴕ	Ⴕ	­
MRL-22-00331	592/1	9	CC9	1691	IIc	SRR24656792	Pork smoked sausage	2015	Meat IND 8	Montenegro	4	ISLmo7, Tn5422, ISLmo9, Tn6188	1	p25.6	rep_cluster_110	Ⴕ	Ⴕ	Ⴕ	Ⴕ	Ⴕ	Ⴕ	Ⴕ	Ⴕ	Ⴕ	Ⴕ	Ⴕ	Ⴕ	Ⴕ	Ⴕ	Ⴕ	Ⴕ	Ⴕ	Ⴕ	Ⴕ	Ⴕ	Ⴕ	Ⴕ	Ⴕ	Ⴕ	Ⴕ	Ⴕ	Ⴕ	Ⴕ	Ⴕ	Ⴕ	Ⴕ	Ⴕ	Ⴕ
MRL-22-00332	221/1/3	2	CC2	8598	IVb	SRR24656781	Prosciutto (pork)	2015	Unknown	Montenegro	0		0			Ⴕ	­	­	Ⴕ	Ⴕ	Ⴕ	Ⴕ	Ⴕ	­	Ⴕ	Ⴕ	Ⴕ	Ⴕ	Ⴕ	Ⴕ	­	­	­	Ⴕ	Ⴕ	­	Ⴕ	Ⴕ	Ⴕ	Ⴕ	Ⴕ	Ⴕ	Ⴕ	Ⴕ	Ⴕ	Ⴕ	Ⴕ	­
MRL-22-00334	1720/3	2	CC2	8598	IVb	SRR24656778	Pork smoked sausage	2015	Meat IND 17	Montenegro	0		0			Ⴕ	­	­	Ⴕ	Ⴕ	Ⴕ	Ⴕ	Ⴕ	­	Ⴕ	Ⴕ	Ⴕ	Ⴕ	Ⴕ	Ⴕ	­	­	­	Ⴕ	Ⴕ	­	Ⴕ	Ⴕ	Ⴕ	Ⴕ	Ⴕ	Ⴕ	Ⴕ	Ⴕ	Ⴕ	Ⴕ	Ⴕ	­
MRL-22-00335	1720/1	2	CC2	8598	IVb	SRR24656777	Pork smoked sausage	2015	Meat IND 17	Montenegro	0		0			Ⴕ	­	­	Ⴕ	Ⴕ	Ⴕ	Ⴕ	Ⴕ	­	Ⴕ	Ⴕ	Ⴕ	Ⴕ	Ⴕ	Ⴕ	­	­	­	Ⴕ	Ⴕ	­	Ⴕ	Ⴕ	Ⴕ	Ⴕ	Ⴕ	Ⴕ	Ⴕ	Ⴕ	Ⴕ	Ⴕ	Ⴕ	­
MRL-22-00336	2695/3	124	CC124	16790	IIa	SRR24656775	Prosciutto (pork)	2015	Unknown	Montenegro	1	ISLmo1	0			Ⴕ	Ⴕ	Ⴕ	Ⴕ	Ⴕ	Ⴕ	Ⴕ	Ⴕ	Ⴕ	Ⴕ	Ⴕ	Ⴕ	Ⴕ	Ⴕ	Ⴕ	Ⴕ	Ⴕ	Ⴕ	Ⴕ	Ⴕ	Ⴕ	Ⴕ	Ⴕ	Ⴕ	Ⴕ	Ⴕ	Ⴕ	Ⴕ	Ⴕ	Ⴕ	Ⴕ	Ⴕ	Ⴕ
MRL-22-00337	5466/3	3	CC3	16787	IIb	SRR24656774	Pork smoked sausage	2016	Meat IND 12	Montenegro	5	ISLmo9, ISLmo8, Tn5422, cn_8625_ISS1N, ISS1N	1	p57.2	rep_cluster_110	Ⴕ	Ⴕ	Ⴕ	Ⴕ	Ⴕ	Ⴕ	Ⴕ	Ⴕ	Ⴕ	Ⴕ	Ⴕ	Ⴕ	Ⴕ	Ⴕ	Ⴕ	­	­	­	Ⴕ	Ⴕ	Ⴕ	Ⴕ	Ⴕ	Ⴕ	Ⴕ	Ⴕ	Ⴕ	Ⴕ	Ⴕ	Ⴕ	Ⴕ	Ⴕ	­
MRL-22-00338	587/1	121	CC121	16793	IIa	SRR24656773	Beef meat sausage	2016	Meat IND 1	Montenegro	2	Tn5422, ISLmo9	1	p61.0	rep_cluster_2446	­	Ⴕ	Ⴕ	Ⴕ	Ⴕ	Ⴕ	Ⴕ	Ⴕ	Ⴕ	Ⴕ	Ⴕ	­	Ⴕ	Ⴕ	Ⴕ	­	­	Ⴕ	Ⴕ	Ⴕ	Ⴕ	Ⴕ	Ⴕ	Ⴕ	Ⴕ	Ⴕ	Ⴕ	Ⴕ	Ⴕ	Ⴕ	Ⴕ	Ⴕ	Ⴕ
MRL-22-00339	587/2	121	CC121	16793	IIa	SRR24656772	Beef meat sausage	2016	Meat IND 1	Montenegro	2	Tn5422, ISLmo9	1	p61.0	rep_cluster_2446	­	Ⴕ	Ⴕ	Ⴕ	Ⴕ	Ⴕ	Ⴕ	Ⴕ	Ⴕ	Ⴕ	Ⴕ	­	Ⴕ	Ⴕ	Ⴕ	­	­	Ⴕ	Ⴕ	Ⴕ	Ⴕ	Ⴕ	Ⴕ	Ⴕ	Ⴕ	Ⴕ	Ⴕ	Ⴕ	Ⴕ	Ⴕ	Ⴕ	Ⴕ	Ⴕ
MRL-22-00340	587/3	121	CC121	16793	IIa	SRR24656771	Beef meat sausage	2016	Meat IND 1	Montenegro	1	ISLmo9	1	p61.0	rep_cluster_2446	­	Ⴕ	Ⴕ	Ⴕ	Ⴕ	Ⴕ	Ⴕ	Ⴕ	Ⴕ	Ⴕ	Ⴕ	­	Ⴕ	Ⴕ	Ⴕ	­	­	Ⴕ	Ⴕ	Ⴕ	Ⴕ	Ⴕ	Ⴕ	Ⴕ	Ⴕ	Ⴕ	Ⴕ	Ⴕ	Ⴕ	Ⴕ	Ⴕ	Ⴕ	Ⴕ
MRL-22-00341	587/4	121	CC121	2134	IIa	SRR24656770	Beef meat sausage	2016	Meat IND 1	Montenegro	1	Tn5422	2	p281.4 | p61.0	- | rep_cluster_2446	­	Ⴕ	Ⴕ	Ⴕ	Ⴕ	Ⴕ	Ⴕ	Ⴕ	Ⴕ	Ⴕ	Ⴕ	­	Ⴕ	Ⴕ	Ⴕ	­	­	Ⴕ	Ⴕ	Ⴕ	Ⴕ	Ⴕ	Ⴕ	Ⴕ	Ⴕ	Ⴕ	Ⴕ	Ⴕ	Ⴕ	Ⴕ	Ⴕ	Ⴕ	Ⴕ
MRL-22-00342	587/5	9	CC9	16782	IIc	SRR24656769	Beef meat sausage	2016	Meat IND 1	Montenegro	5	Tn5422, ISLmo8, ISLmo9, cn_11107_ISLmo7, ISLmo7	1	p57.6	rep_cluster_110	Ⴕ	Ⴕ	Ⴕ	Ⴕ	Ⴕ	Ⴕ	Ⴕ	Ⴕ	Ⴕ	Ⴕ	Ⴕ	Ⴕ	Ⴕ	Ⴕ	Ⴕ	Ⴕ	Ⴕ	Ⴕ	Ⴕ	Ⴕ	Ⴕ	Ⴕ	Ⴕ	Ⴕ	Ⴕ	Ⴕ	Ⴕ	Ⴕ	Ⴕ	Ⴕ	Ⴕ	Ⴕ	Ⴕ
MRL-22-00343	557/17	9	CC9	16782	IIc	SRR24656768	Beef meat sausage	2016	Meat IND 1	Montenegro	6	ISLmo1, Tn5422, ISLmo8, ISLmo9, cn_11107_ISLmo7, ISLmo7	1	p57.6	rep_cluster_110	Ⴕ	Ⴕ	Ⴕ	Ⴕ	Ⴕ	Ⴕ	Ⴕ	Ⴕ	Ⴕ	Ⴕ	Ⴕ	Ⴕ	Ⴕ	Ⴕ	Ⴕ	Ⴕ	Ⴕ	Ⴕ	Ⴕ	Ⴕ	Ⴕ	Ⴕ	Ⴕ	Ⴕ	Ⴕ	Ⴕ	Ⴕ	Ⴕ	Ⴕ	Ⴕ	Ⴕ	Ⴕ	Ⴕ
MRL-22-00344	876/5	9	CC9	358	IIc	SRR24656767	Pork smoked sausage	2016	Meat IND 2	Montenegro	4	ISLmo1, ISLmo9, Tn5422, ISLmo7	1	p25.6	rep_cluster_110	Ⴕ	Ⴕ	Ⴕ	Ⴕ	Ⴕ	Ⴕ	Ⴕ	Ⴕ	Ⴕ	Ⴕ	Ⴕ	Ⴕ	Ⴕ	Ⴕ	Ⴕ	Ⴕ	Ⴕ	Ⴕ	Ⴕ	Ⴕ	Ⴕ	Ⴕ	Ⴕ	Ⴕ	Ⴕ	Ⴕ	Ⴕ	Ⴕ	Ⴕ	Ⴕ	Ⴕ	Ⴕ	Ⴕ
MRL-22-00345	693/1	9	CC9	15203	IIc	SRR24656766	Pork smoked sausage	2016	Meat IND 6	Montenegro	6	ISLmo8, Tn5422, cn_8625_ISS1N, ISS1N, ISLmo7, ISLmo9	1	p61.8	rep_cluster_110	Ⴕ	Ⴕ	Ⴕ	Ⴕ	Ⴕ	Ⴕ	Ⴕ	Ⴕ	Ⴕ	Ⴕ	Ⴕ	Ⴕ	Ⴕ	Ⴕ	Ⴕ	Ⴕ	Ⴕ	Ⴕ	Ⴕ	Ⴕ	Ⴕ	Ⴕ	Ⴕ	Ⴕ	Ⴕ	Ⴕ	Ⴕ	Ⴕ	Ⴕ	Ⴕ	Ⴕ	Ⴕ	Ⴕ
MRL-22-00346	5636/70/1	321	CC321	197	IIa	SRR24656764	Pork smoked meat	2016	Meat IND 9	Montenegro	2	Tn5422, ISLmo9	1	p66.4	rep_cluster_2446	Ⴕ	Ⴕ	Ⴕ	Ⴕ	Ⴕ	Ⴕ	Ⴕ	Ⴕ	Ⴕ	Ⴕ	Ⴕ	Ⴕ	Ⴕ	Ⴕ	Ⴕ	Ⴕ	Ⴕ	Ⴕ	Ⴕ	Ⴕ	Ⴕ	Ⴕ	Ⴕ	Ⴕ	Ⴕ	Ⴕ	Ⴕ	Ⴕ	Ⴕ	Ⴕ	Ⴕ	Ⴕ	­
MRL-22-00347	907/1	37	CC37	17051	IIa	SRR24656763	Pork smoked sausage	2016	Meat IND 15	Montenegro	4	Tn5422, cn_8629_ISS1N, ISS1N, ISLmo1	2	p173.4 | p88.0	- | rep_cluster_2446	­	Ⴕ	Ⴕ	Ⴕ	Ⴕ	Ⴕ	Ⴕ	Ⴕ	Ⴕ	Ⴕ	Ⴕ	Ⴕ	Ⴕ	Ⴕ	Ⴕ	Ⴕ	Ⴕ	Ⴕ	Ⴕ	Ⴕ	Ⴕ	Ⴕ	Ⴕ	Ⴕ	Ⴕ	Ⴕ	Ⴕ	Ⴕ	Ⴕ	Ⴕ	Ⴕ	Ⴕ	­
MRL-22-00348	164/1	8	CC8	69	IIa	SRR24656762	Prosciutto (pork)	2016	Meat IND 2	Montenegro	2	Tn5422, ISS1N	1	p86.7	rep_cluster_2446	Ⴕ	Ⴕ	Ⴕ	Ⴕ	Ⴕ	Ⴕ	Ⴕ	Ⴕ	Ⴕ	Ⴕ	Ⴕ	Ⴕ	Ⴕ	Ⴕ	Ⴕ	Ⴕ	Ⴕ	Ⴕ	Ⴕ	Ⴕ	Ⴕ	Ⴕ	Ⴕ	Ⴕ	Ⴕ	Ⴕ	Ⴕ	Ⴕ	Ⴕ	Ⴕ	Ⴕ	Ⴕ	­
MRL-22-00349	285/2/2	155	CC155	1234	IIa	SRR24656761	Butter	2016	Milk IND 3	Montenegro	0		1	p399.5		Ⴕ	Ⴕ	Ⴕ	Ⴕ	Ⴕ	Ⴕ	Ⴕ	Ⴕ	Ⴕ	Ⴕ	Ⴕ	Ⴕ	Ⴕ	Ⴕ	Ⴕ	Ⴕ	Ⴕ	Ⴕ	Ⴕ	Ⴕ	Ⴕ	Ⴕ	Ⴕ	Ⴕ	Ⴕ	Ⴕ	Ⴕ	Ⴕ	Ⴕ	Ⴕ	Ⴕ	Ⴕ	Ⴕ
MRL-22-00350	285/2/4	155	CC155	1234	IIa	SRR24656760	Butter	2016	Milk IND 3	Montenegro	0		1	p399.5		Ⴕ	Ⴕ	Ⴕ	Ⴕ	Ⴕ	Ⴕ	Ⴕ	Ⴕ	Ⴕ	Ⴕ	Ⴕ	Ⴕ	Ⴕ	Ⴕ	Ⴕ	Ⴕ	Ⴕ	Ⴕ	Ⴕ	Ⴕ	Ⴕ	Ⴕ	Ⴕ	Ⴕ	Ⴕ	Ⴕ	Ⴕ	Ⴕ	Ⴕ	Ⴕ	Ⴕ	Ⴕ	Ⴕ
MRL-22-00351	4169/708	8	CC8	4172	IIa	SRR24656759	Pork smoked sausage	2016	Meat IND 16	Montenegro	2	Tn5422, Tn6188	2	p175.0 | p86.7	- | rep_cluster_2446	Ⴕ	Ⴕ	Ⴕ	Ⴕ	Ⴕ	Ⴕ	Ⴕ	Ⴕ	Ⴕ	Ⴕ	Ⴕ	Ⴕ	Ⴕ	Ⴕ	Ⴕ	Ⴕ	Ⴕ	Ⴕ	Ⴕ	Ⴕ	Ⴕ	Ⴕ	Ⴕ	Ⴕ	Ⴕ	Ⴕ	Ⴕ	Ⴕ	Ⴕ	Ⴕ	Ⴕ	Ⴕ	­
MRL-22-00352	5377/3	8	CC8	1358	IIa	SRR24656758	Pancetta (pork)	2016	Meat IND 2	Montenegro	2	Tn5422, ISS1N	1	p86.7	rep_cluster_2446	Ⴕ	Ⴕ	Ⴕ	Ⴕ	Ⴕ	Ⴕ	Ⴕ	Ⴕ	Ⴕ	Ⴕ	Ⴕ	Ⴕ	Ⴕ	Ⴕ	Ⴕ	Ⴕ	Ⴕ	Ⴕ	Ⴕ	Ⴕ	Ⴕ	Ⴕ	Ⴕ	Ⴕ	Ⴕ	Ⴕ	Ⴕ	Ⴕ	Ⴕ	Ⴕ	Ⴕ	Ⴕ	­
MRL-22-00353	5786/63/3	451	CC11	3790	IIa	SRR24656757	Pork smoked sausage	2016	Meat IND 6	Montenegro	0		0			Ⴕ	Ⴕ	Ⴕ	Ⴕ	Ⴕ	Ⴕ	Ⴕ	Ⴕ	Ⴕ	Ⴕ	Ⴕ	Ⴕ	Ⴕ	Ⴕ	Ⴕ	Ⴕ	Ⴕ	Ⴕ	Ⴕ	Ⴕ	Ⴕ	Ⴕ	Ⴕ	Ⴕ	Ⴕ	Ⴕ	Ⴕ	Ⴕ	Ⴕ	Ⴕ	Ⴕ	Ⴕ	Ⴕ
MRL-22-00354	202/1	8	CC8	73	IIa	SRR24656756	Pork smoked sausage	2016	Meat IND 2	Montenegro	0		1	p298.3		Ⴕ	Ⴕ	Ⴕ	Ⴕ	Ⴕ	Ⴕ	Ⴕ	Ⴕ	Ⴕ	Ⴕ	Ⴕ	Ⴕ	Ⴕ	Ⴕ	Ⴕ	Ⴕ	Ⴕ	Ⴕ	Ⴕ	Ⴕ	Ⴕ	Ⴕ	Ⴕ	Ⴕ	Ⴕ	Ⴕ	Ⴕ	Ⴕ	Ⴕ	Ⴕ	Ⴕ	Ⴕ	­
MRL-22-00355	202/2	8	CC8	16828	IIa	SRR24656755	Pork smoked sausage	2016	Meat IND 2	Montenegro	1	Tn5422	1	p86.7	rep_cluster_2446	Ⴕ	Ⴕ	Ⴕ	Ⴕ	Ⴕ	Ⴕ	Ⴕ	Ⴕ	Ⴕ	Ⴕ	Ⴕ	Ⴕ	Ⴕ	Ⴕ	Ⴕ	Ⴕ	Ⴕ	Ⴕ	Ⴕ	Ⴕ	Ⴕ	Ⴕ	Ⴕ	Ⴕ	Ⴕ	Ⴕ	Ⴕ	Ⴕ	Ⴕ	Ⴕ	Ⴕ	Ⴕ	­
MRL-22-00356	202/3	8	CC8	69	IIa	SRR24656849	Pork smoked sausage	2016	Meat IND 2	Montenegro	2	Tn5422, ISS1N	1	p86.7	rep_cluster_2446	Ⴕ	Ⴕ	Ⴕ	Ⴕ	Ⴕ	Ⴕ	Ⴕ	Ⴕ	Ⴕ	Ⴕ	Ⴕ	Ⴕ	Ⴕ	Ⴕ	Ⴕ	Ⴕ	Ⴕ	Ⴕ	Ⴕ	Ⴕ	Ⴕ	Ⴕ	Ⴕ	Ⴕ	Ⴕ	Ⴕ	Ⴕ	Ⴕ	Ⴕ	Ⴕ	Ⴕ	Ⴕ	­
MRL-22-00357	202/4	8	CC8	5250	IIa	SRR24656848	Pork smoked sausage	2016	Meat IND 2	Montenegro	2	Tn5422, ISS1N	1	p86.7	rep_cluster_2446	Ⴕ	Ⴕ	Ⴕ	Ⴕ	Ⴕ	Ⴕ	Ⴕ	Ⴕ	Ⴕ	Ⴕ	­	Ⴕ	Ⴕ	Ⴕ	Ⴕ	Ⴕ	Ⴕ	Ⴕ	Ⴕ	Ⴕ	Ⴕ	Ⴕ	Ⴕ	Ⴕ	Ⴕ	Ⴕ	Ⴕ	Ⴕ	Ⴕ	Ⴕ	Ⴕ	Ⴕ	­
MRL-22-00358	202/5	37	CC37	16792	IIa	SRR24656847	Pork smoked sausage	2016	Meat IND 2	Montenegro	3	ISLmo1, Tn5422, ISS1N	2	p288.7 | p88.0	- | rep_cluster_2446	Ⴕ	Ⴕ	Ⴕ	Ⴕ	Ⴕ	Ⴕ	Ⴕ	Ⴕ	Ⴕ	Ⴕ	­	Ⴕ	Ⴕ	Ⴕ	Ⴕ	Ⴕ	Ⴕ	Ⴕ	Ⴕ	Ⴕ	Ⴕ	Ⴕ	Ⴕ	­	Ⴕ	Ⴕ	Ⴕ	Ⴕ	Ⴕ	Ⴕ	Ⴕ	Ⴕ	­
MRL-22-00359	84/31	9	CC9	358	IIc	SRR24656846	Pork smoked sausage	2016	Meat IND 2	Montenegro	4	ISLmo7, ISLmo9, Tn5422, ISLmo1	1	p25.6	rep_cluster_110	Ⴕ	Ⴕ	Ⴕ	Ⴕ	Ⴕ	Ⴕ	Ⴕ	Ⴕ	Ⴕ	Ⴕ	Ⴕ	Ⴕ	Ⴕ	Ⴕ	Ⴕ	Ⴕ	Ⴕ	Ⴕ	Ⴕ	Ⴕ	Ⴕ	Ⴕ	Ⴕ	Ⴕ	Ⴕ	Ⴕ	Ⴕ	Ⴕ	Ⴕ	Ⴕ	Ⴕ	Ⴕ	Ⴕ
MRL-22-00360	941/4	121	CC121	2134	IIa	SRR24656845	Beef fermented sausage	2016	Meat IND 1	Montenegro	2	Tn5422, ISLmo9	1	p61.0	rep_cluster_2446	­	Ⴕ	Ⴕ	Ⴕ	Ⴕ	Ⴕ	Ⴕ	Ⴕ	Ⴕ	Ⴕ	Ⴕ	­	Ⴕ	Ⴕ	Ⴕ	­	­	Ⴕ	Ⴕ	Ⴕ	Ⴕ	Ⴕ	Ⴕ	Ⴕ	Ⴕ	Ⴕ	Ⴕ	Ⴕ	Ⴕ	Ⴕ	Ⴕ	Ⴕ	Ⴕ
MRL-22-00361	708/2	8	CC8	8350	IIa	SRR24656844	Pork smoked sausage	2016	Meat IND 6	Montenegro	2	Tn5422, ISS1N	1	p86.7	rep_cluster_2446	Ⴕ	Ⴕ	Ⴕ	Ⴕ	Ⴕ	Ⴕ	Ⴕ	Ⴕ	Ⴕ	Ⴕ	Ⴕ	Ⴕ	Ⴕ	Ⴕ	Ⴕ	Ⴕ	Ⴕ	Ⴕ	Ⴕ	Ⴕ	Ⴕ	Ⴕ	Ⴕ	Ⴕ	Ⴕ	Ⴕ	Ⴕ	Ⴕ	Ⴕ	Ⴕ	Ⴕ	Ⴕ	­
MRL-22-00362	1778/23/5	121	CC121	2134	IIa	SRR24656843	Fermented beef sausage	2016	Meat IND 1	Montenegro	2	Tn5422, ISLmo9	2	p281.4 | p61.0	- | rep_cluster_2446	­	Ⴕ	Ⴕ	Ⴕ	Ⴕ	Ⴕ	Ⴕ	Ⴕ	Ⴕ	Ⴕ	Ⴕ	­	Ⴕ	Ⴕ	Ⴕ	­	­	Ⴕ	Ⴕ	Ⴕ	Ⴕ	Ⴕ	Ⴕ	Ⴕ	Ⴕ	Ⴕ	Ⴕ	Ⴕ	Ⴕ	Ⴕ	Ⴕ	Ⴕ	Ⴕ
MRL-22-00363	5670/3A	9	CC9	17054	IIc	SRR24656842	Pancetta (pork)	2016	Meat IND 2	Montenegro	3	ISLmo1, Tn5422, ISLmo9	1	p77.2	rep_cluster_2446	Ⴕ	Ⴕ	Ⴕ	Ⴕ	Ⴕ	Ⴕ	Ⴕ	Ⴕ	Ⴕ	Ⴕ	Ⴕ	Ⴕ	Ⴕ	Ⴕ	Ⴕ	Ⴕ	Ⴕ	Ⴕ	Ⴕ	Ⴕ	Ⴕ	Ⴕ	Ⴕ	Ⴕ	Ⴕ	Ⴕ	Ⴕ	Ⴕ	Ⴕ	Ⴕ	Ⴕ	Ⴕ	Ⴕ
MRL-22-00364	5670	8	CC8	5503	IIa	SRR24656841	Pancetta (pork)	2016	Meat IND 2	Montenegro	3	ISLmo1, Tn5422, ISS1N	1	p88.0	rep_cluster_2446	Ⴕ	Ⴕ	Ⴕ	Ⴕ	Ⴕ	Ⴕ	Ⴕ	Ⴕ	Ⴕ	Ⴕ	Ⴕ	Ⴕ	Ⴕ	Ⴕ	Ⴕ	Ⴕ	Ⴕ	Ⴕ	Ⴕ	Ⴕ	Ⴕ	Ⴕ	Ⴕ	Ⴕ	Ⴕ	Ⴕ	Ⴕ	Ⴕ	Ⴕ	Ⴕ	Ⴕ	Ⴕ	­
MRL-22-00365	970/1	451	CC11	16800	IIa	SRR24656840	Pork smoked sausage	2016	Meat IND 15	Montenegro	0		0			Ⴕ	Ⴕ	Ⴕ	Ⴕ	Ⴕ	Ⴕ	Ⴕ	Ⴕ	Ⴕ	Ⴕ	Ⴕ	Ⴕ	Ⴕ	Ⴕ	Ⴕ	Ⴕ	Ⴕ	Ⴕ	Ⴕ	Ⴕ	Ⴕ	Ⴕ	Ⴕ	Ⴕ	Ⴕ	Ⴕ	Ⴕ	Ⴕ	Ⴕ	Ⴕ	Ⴕ	Ⴕ	Ⴕ
MRL-22-00367	970/4	8	CC8	8506	IIa	SRR24656838	Pork smoked sausage	2016	Meat IND 15	Montenegro	1	Tn5422	1	p86.7	rep_cluster_2446	Ⴕ	Ⴕ	Ⴕ	Ⴕ	Ⴕ	Ⴕ	Ⴕ	Ⴕ	Ⴕ	Ⴕ	Ⴕ	Ⴕ	Ⴕ	Ⴕ	Ⴕ	Ⴕ	Ⴕ	Ⴕ	Ⴕ	Ⴕ	Ⴕ	Ⴕ	Ⴕ	Ⴕ	Ⴕ	Ⴕ	Ⴕ	Ⴕ	Ⴕ	Ⴕ	Ⴕ	Ⴕ	­
MRL-22-00368	521/6/3	1	CC1	17053	IVb	SRR24656837	Pork smoked sausage	2016	Meat IND 9	Montenegro	0		0			­	­	­	Ⴕ	Ⴕ	Ⴕ	Ⴕ	Ⴕ	­	Ⴕ	Ⴕ	Ⴕ	Ⴕ	Ⴕ	Ⴕ	­	­	­	Ⴕ	Ⴕ	Ⴕ	Ⴕ	Ⴕ	Ⴕ	Ⴕ	Ⴕ	Ⴕ	Ⴕ	Ⴕ	Ⴕ	Ⴕ	Ⴕ	­
MRL-22-00370	5737/1/3	8	CC8	16783	IIa	SRR24656836	Pancetta (pork)	2016	Meat IND 13	Montenegro	2	Tn5422, ISS1N	2	p297.8 | p86.7	- | rep_cluster_2446	Ⴕ	Ⴕ	Ⴕ	Ⴕ	Ⴕ	Ⴕ	Ⴕ	Ⴕ	Ⴕ	Ⴕ	Ⴕ	Ⴕ	Ⴕ	Ⴕ	Ⴕ	Ⴕ	Ⴕ	Ⴕ	Ⴕ	Ⴕ	Ⴕ	Ⴕ	Ⴕ	Ⴕ	Ⴕ	Ⴕ	Ⴕ	Ⴕ	Ⴕ	Ⴕ	Ⴕ	Ⴕ	­
MRL-22-00371	6013	204	CC204	16788	IIa	SRR24656835	Cow cheese	2016	Milk IND 2	Montenegro	1	ISLmo1	0			Ⴕ	Ⴕ	Ⴕ	Ⴕ	Ⴕ	Ⴕ	Ⴕ	Ⴕ	Ⴕ	Ⴕ	Ⴕ	Ⴕ	Ⴕ	Ⴕ	Ⴕ	Ⴕ	Ⴕ	Ⴕ	Ⴕ	Ⴕ	Ⴕ	Ⴕ	Ⴕ	Ⴕ	Ⴕ	Ⴕ	Ⴕ	Ⴕ	Ⴕ	Ⴕ	Ⴕ	Ⴕ	­
MRL-22-00372	84/31/4	121	CC121	8919	IIa	SRR24656834	Pork smoked sausage	2016	Meat IND 2	Montenegro	3	Tn6188, Tn5422, ISLmo9	2	p199.4 | p61.1	- | rep_cluster_2446	­	Ⴕ	Ⴕ	Ⴕ	Ⴕ	Ⴕ	Ⴕ	Ⴕ	Ⴕ	Ⴕ	Ⴕ	­	Ⴕ	Ⴕ	Ⴕ	­	­	Ⴕ	Ⴕ	Ⴕ	Ⴕ	Ⴕ	Ⴕ	Ⴕ	Ⴕ	Ⴕ	Ⴕ	Ⴕ	Ⴕ	Ⴕ	Ⴕ	Ⴕ	Ⴕ
MRL-22-00373	2343	204	CC204	16788	IIa	SRR24656833	Cow cheese (mozarella)	2017	Milk IND 2	Montenegro	1	ISLmo1	0			Ⴕ	Ⴕ	Ⴕ	Ⴕ	Ⴕ	Ⴕ	Ⴕ	Ⴕ	Ⴕ	Ⴕ	Ⴕ	Ⴕ	Ⴕ	Ⴕ	Ⴕ	Ⴕ	Ⴕ	Ⴕ	Ⴕ	Ⴕ	Ⴕ	Ⴕ	Ⴕ	Ⴕ	Ⴕ	Ⴕ	Ⴕ	Ⴕ	Ⴕ	Ⴕ	Ⴕ	Ⴕ	­
MRL-22-00374	2343 (2)	204	CC204	16788	IIa	SRR24656832	Cow cheese (mozarella)	2017	Milk IND 2	Montenegro	1	ISLmo1	0			Ⴕ	­	Ⴕ	Ⴕ	Ⴕ	Ⴕ	Ⴕ	Ⴕ	Ⴕ	Ⴕ	Ⴕ	Ⴕ	Ⴕ	Ⴕ	Ⴕ	Ⴕ	Ⴕ	Ⴕ	Ⴕ	Ⴕ	Ⴕ	Ⴕ	Ⴕ	Ⴕ	Ⴕ	Ⴕ	Ⴕ	Ⴕ	Ⴕ	Ⴕ	Ⴕ	Ⴕ	­
MRL-22-00375	930/3	8	CC8	69	IIa	SRR24656831	Beef fermented sausage	2017	Meat IND 1	Montenegro	1	Tn5422	1	p86.7	rep_cluster_2446	Ⴕ	Ⴕ	Ⴕ	Ⴕ	Ⴕ	Ⴕ	Ⴕ	Ⴕ	Ⴕ	Ⴕ	Ⴕ	Ⴕ	Ⴕ	Ⴕ	Ⴕ	Ⴕ	Ⴕ	Ⴕ	Ⴕ	Ⴕ	Ⴕ	Ⴕ	Ⴕ	Ⴕ	Ⴕ	Ⴕ	Ⴕ	Ⴕ	Ⴕ	Ⴕ	Ⴕ	Ⴕ	­
MRL-22-00376	5131/2	9	CC9	358	IIc	SRR24656830	Pork smoked sausage	2017	Meat IND 3	Montenegro	1	Tn5422	1	p86.7	rep_cluster_2446	Ⴕ	Ⴕ	Ⴕ	Ⴕ	Ⴕ	Ⴕ	Ⴕ	Ⴕ	Ⴕ	Ⴕ	Ⴕ	Ⴕ	Ⴕ	Ⴕ	Ⴕ	Ⴕ	Ⴕ	Ⴕ	Ⴕ	Ⴕ	Ⴕ	Ⴕ	Ⴕ	Ⴕ	Ⴕ	Ⴕ	Ⴕ	Ⴕ	Ⴕ	Ⴕ	Ⴕ	Ⴕ	Ⴕ
MRL-22-00377	5131/1	736	CC736	16577	IIb	SRR24656829	Pork smoked sausage	2017	Meat IND 3	Montenegro	0		0			­	Ⴕ	Ⴕ	Ⴕ	Ⴕ	Ⴕ	Ⴕ	Ⴕ	Ⴕ	Ⴕ	Ⴕ	­	Ⴕ	Ⴕ	Ⴕ	­	­	Ⴕ	Ⴕ	Ⴕ	Ⴕ	Ⴕ	Ⴕ	Ⴕ	Ⴕ	Ⴕ	Ⴕ	Ⴕ	Ⴕ	Ⴕ	Ⴕ	Ⴕ	­
MRL-22-00378	5131/3	736	CC736	16577	IIb	SRR24656827	Pork smoked sausage	2017	Meat IND 3	Montenegro	0		0			­	Ⴕ	Ⴕ	Ⴕ	Ⴕ	Ⴕ	Ⴕ	Ⴕ	Ⴕ	Ⴕ	Ⴕ	­	Ⴕ	Ⴕ	Ⴕ	­	­	Ⴕ	Ⴕ	Ⴕ	Ⴕ	Ⴕ	Ⴕ	Ⴕ	Ⴕ	Ⴕ	Ⴕ	Ⴕ	Ⴕ	Ⴕ	Ⴕ	Ⴕ	­
MRL-22-00379	5131/5	9	CC9	358	IIc	SRR24656826	Pork smoked sausage	2017	Meat IND 3	Montenegro	3	ISLmo1, Tn5422, ISS1N	1	p86.7	rep_cluster_2446	Ⴕ	Ⴕ	Ⴕ	Ⴕ	Ⴕ	Ⴕ	Ⴕ	Ⴕ	Ⴕ	Ⴕ	Ⴕ	Ⴕ	Ⴕ	Ⴕ	Ⴕ	Ⴕ	Ⴕ	Ⴕ	Ⴕ	Ⴕ	Ⴕ	Ⴕ	Ⴕ	Ⴕ	Ⴕ	Ⴕ	Ⴕ	Ⴕ	Ⴕ	Ⴕ	Ⴕ	Ⴕ	Ⴕ
MRL-22-00380	5378/9	204	CC204	16788	IIa	SRR24656825	Cow cheese (mozarella)	2017	Milk IND 2	Montenegro	1	ISLmo1	0			Ⴕ	Ⴕ	Ⴕ	Ⴕ	Ⴕ	Ⴕ	Ⴕ	Ⴕ	Ⴕ	Ⴕ	Ⴕ	Ⴕ	Ⴕ	Ⴕ	Ⴕ	Ⴕ	Ⴕ	Ⴕ	Ⴕ	Ⴕ	Ⴕ	Ⴕ	Ⴕ	Ⴕ	Ⴕ	Ⴕ	Ⴕ	Ⴕ	Ⴕ	Ⴕ	Ⴕ	Ⴕ	­
MRL-22-00381	924/5	121	CC121	5750	IIa	SRR24656824	Pork smoked sausage	2017	Meat IND 13	Montenegro	3	Tn6188, Tn5422, ISLmo9	1	p61.1	rep_cluster_2446	­	Ⴕ	Ⴕ	Ⴕ	Ⴕ	Ⴕ	Ⴕ	Ⴕ	Ⴕ	Ⴕ	Ⴕ	­	Ⴕ	Ⴕ	Ⴕ	­	­	Ⴕ	Ⴕ	Ⴕ	Ⴕ	Ⴕ	Ⴕ	Ⴕ	Ⴕ	Ⴕ	Ⴕ	Ⴕ	Ⴕ	Ⴕ	Ⴕ	Ⴕ	Ⴕ
MRL-22-00382	5248/2	155	CC155	16789	IIa	SRR24656823	Cow cheese	2017	Milk IND 3	Montenegro	0		1	p399.5		Ⴕ	Ⴕ	Ⴕ	Ⴕ	Ⴕ	Ⴕ	Ⴕ	Ⴕ	Ⴕ	Ⴕ	Ⴕ	Ⴕ	Ⴕ	Ⴕ	Ⴕ	Ⴕ	Ⴕ	Ⴕ	Ⴕ	Ⴕ	Ⴕ	Ⴕ	Ⴕ	Ⴕ	Ⴕ	Ⴕ	Ⴕ	Ⴕ	Ⴕ	Ⴕ	Ⴕ	Ⴕ	Ⴕ
MRL-22-00383	4861/13/3	9	CC9	16782	IIc	SRR24656822	Beef fermented sausage	2017	Meat IND 1	Montenegro	7	ISLmo1, ISLmo9, ISLmo8, Tn5422, cn_8625_ISS1N, ISS1N	1	p57.2	rep_cluster_110	Ⴕ	Ⴕ	Ⴕ	Ⴕ	Ⴕ	Ⴕ	Ⴕ	Ⴕ	Ⴕ	Ⴕ	Ⴕ	Ⴕ	Ⴕ	Ⴕ	Ⴕ	Ⴕ	Ⴕ	Ⴕ	Ⴕ	Ⴕ	Ⴕ	Ⴕ	Ⴕ	Ⴕ	Ⴕ	Ⴕ	Ⴕ	Ⴕ	Ⴕ	Ⴕ	Ⴕ	Ⴕ	Ⴕ
MRL-22-00384	5369/1	736	CC736	16577	IIb	SRR24656821	Pork smoked sausage	2017	Meat IND 3	Montenegro	0		0			­	Ⴕ	Ⴕ	Ⴕ	Ⴕ	Ⴕ	Ⴕ	Ⴕ	Ⴕ	Ⴕ	Ⴕ	­	Ⴕ	Ⴕ	Ⴕ	­	­	Ⴕ	Ⴕ	Ⴕ	Ⴕ	Ⴕ	Ⴕ	Ⴕ	Ⴕ	Ⴕ	Ⴕ	Ⴕ	Ⴕ	Ⴕ	Ⴕ	Ⴕ	­
MRL-22-00385	5368/2	736	CC736	16577	IIb	SRR24656820	Pork smoked sausage	2017	Meat IND 3	Montenegro	0		0			­	Ⴕ	Ⴕ	Ⴕ	Ⴕ	Ⴕ	Ⴕ	Ⴕ	Ⴕ	Ⴕ	Ⴕ	­	Ⴕ	Ⴕ	Ⴕ	­	­	Ⴕ	Ⴕ	Ⴕ	Ⴕ	Ⴕ	Ⴕ	Ⴕ	Ⴕ	Ⴕ	Ⴕ	Ⴕ	Ⴕ	Ⴕ	Ⴕ	Ⴕ	­
MRL-22-00387	4893/23	155	CC155	1234	IIa	SRR24656819	Cow cheese	2017	Milk IND 3	Montenegro	0		1	p399.5		Ⴕ	Ⴕ	Ⴕ	Ⴕ	Ⴕ	Ⴕ	Ⴕ	Ⴕ	Ⴕ	Ⴕ	Ⴕ	Ⴕ	Ⴕ	Ⴕ	Ⴕ	Ⴕ	Ⴕ	Ⴕ	Ⴕ	Ⴕ	Ⴕ	Ⴕ	Ⴕ	Ⴕ	Ⴕ	Ⴕ	Ⴕ	Ⴕ	Ⴕ	Ⴕ	Ⴕ	Ⴕ	Ⴕ
MRL-22-00388	1632	7	CC7	16794	IIa	SRR24656818	Cow cheese	2017	Milk IND 4	Montenegro	0		0			Ⴕ	Ⴕ	Ⴕ	Ⴕ	Ⴕ	Ⴕ	Ⴕ	Ⴕ	Ⴕ	Ⴕ	Ⴕ	Ⴕ	Ⴕ	Ⴕ	Ⴕ	Ⴕ	Ⴕ	Ⴕ	Ⴕ	Ⴕ	Ⴕ	Ⴕ	Ⴕ	Ⴕ	Ⴕ	Ⴕ	Ⴕ	Ⴕ	Ⴕ	Ⴕ	Ⴕ	Ⴕ	­
MRL-22-00389	5048/28	121	CC121	16801	IIa	SRR24656752	Pork smoked sausage	2017	Meat IND 6	Montenegro	4	Tn6188, ISLmo9, Tn5422, ISLmo1	1	p62.3	rep_cluster_2446	­	Ⴕ	Ⴕ	Ⴕ	Ⴕ	Ⴕ	Ⴕ	Ⴕ	Ⴕ	Ⴕ	Ⴕ	­	Ⴕ	Ⴕ	Ⴕ	­	­	Ⴕ	Ⴕ	Ⴕ	Ⴕ	Ⴕ	Ⴕ	Ⴕ	Ⴕ	Ⴕ	Ⴕ	Ⴕ	Ⴕ	Ⴕ	Ⴕ	Ⴕ	Ⴕ
MRL-22-00390	5379/5	204	CC204	16788	IIa	SRR24656751	Cow cheese (mozarella)	2017	Milk IND 2	Montenegro	1	ISLmo1	0			Ⴕ	Ⴕ	Ⴕ	Ⴕ	Ⴕ	Ⴕ	Ⴕ	Ⴕ	Ⴕ	Ⴕ	Ⴕ	Ⴕ	Ⴕ	Ⴕ	Ⴕ	Ⴕ	Ⴕ	Ⴕ	Ⴕ	Ⴕ	Ⴕ	Ⴕ	Ⴕ	Ⴕ	Ⴕ	Ⴕ	Ⴕ	Ⴕ	Ⴕ	Ⴕ	Ⴕ	Ⴕ	­
MRL-22-00391	1612/5	7	CC7	16794	IIa	SRR24656750	Sour cream with paprika	2017	IMP1	Bosnia and Hercegovina	0		0			Ⴕ	Ⴕ	Ⴕ	Ⴕ	Ⴕ	Ⴕ	Ⴕ	Ⴕ	Ⴕ	Ⴕ	Ⴕ	Ⴕ	Ⴕ	Ⴕ	Ⴕ	Ⴕ	Ⴕ	Ⴕ	Ⴕ	Ⴕ	Ⴕ	Ⴕ	Ⴕ	Ⴕ	Ⴕ	Ⴕ	Ⴕ	Ⴕ	Ⴕ	Ⴕ	Ⴕ	Ⴕ	­
MRL-22-00392	5248/1	155	CC155	8675	IIa	SRR24656749	Cow cheese	2017	Milk IND 3	Montenegro	0		1	p399.5		Ⴕ	Ⴕ	Ⴕ	Ⴕ	Ⴕ	Ⴕ	Ⴕ	Ⴕ	Ⴕ	Ⴕ	Ⴕ	Ⴕ	Ⴕ	Ⴕ	Ⴕ	Ⴕ	Ⴕ	Ⴕ	Ⴕ	Ⴕ	Ⴕ	Ⴕ	Ⴕ	Ⴕ	Ⴕ	Ⴕ	Ⴕ	Ⴕ	Ⴕ	Ⴕ	Ⴕ	Ⴕ	Ⴕ
MRL-22-00393	3327/3	1	CC1	16797	IVb	SRR24656748	Cow cheese	2017	household, small farm	Montenegro	0		0			­	­	­	Ⴕ	Ⴕ	Ⴕ	Ⴕ	Ⴕ	­	Ⴕ	Ⴕ	Ⴕ	Ⴕ	Ⴕ	Ⴕ	­	­	­	Ⴕ	Ⴕ	Ⴕ	Ⴕ	Ⴕ	Ⴕ	Ⴕ	Ⴕ	Ⴕ	Ⴕ	Ⴕ	Ⴕ	Ⴕ	Ⴕ	­
MRL-22-00395	5951/3	204	CC204	16788	IIa	SRR24656747	Cow cheese (mozarella)	2018	Milk IND 2	Montenegro	1	ISLmo1	0			Ⴕ	Ⴕ	Ⴕ	Ⴕ	Ⴕ	Ⴕ	Ⴕ	Ⴕ	Ⴕ	Ⴕ	Ⴕ	Ⴕ	Ⴕ	Ⴕ	Ⴕ	Ⴕ	Ⴕ	Ⴕ	Ⴕ	Ⴕ	Ⴕ	Ⴕ	Ⴕ	Ⴕ	Ⴕ	Ⴕ	Ⴕ	Ⴕ	Ⴕ	Ⴕ	Ⴕ	Ⴕ	­
MRL-22-00396	3888/16	37	CC37	16805	IIa	SRR24656746	Cow cheese (mozarella)	2018	Milk IND 2	Montenegro	1	ISLmo1	0			Ⴕ	Ⴕ	Ⴕ	Ⴕ	Ⴕ	Ⴕ	Ⴕ	Ⴕ	Ⴕ	Ⴕ	Ⴕ	Ⴕ	Ⴕ	Ⴕ	Ⴕ	Ⴕ	Ⴕ	Ⴕ	Ⴕ	Ⴕ	Ⴕ	Ⴕ	Ⴕ	Ⴕ	Ⴕ	Ⴕ	Ⴕ	Ⴕ	Ⴕ	Ⴕ	Ⴕ	Ⴕ	­
MRL-22-00397	3651/13	155	CC155	2842	IIa	SRR24656745	Smoked salmon	2018	IMP4	Serbia	0		0			Ⴕ	Ⴕ	Ⴕ	Ⴕ	Ⴕ	Ⴕ	Ⴕ	Ⴕ	Ⴕ	Ⴕ	Ⴕ	Ⴕ	Ⴕ	Ⴕ	Ⴕ	Ⴕ	Ⴕ	Ⴕ	Ⴕ	Ⴕ	Ⴕ	Ⴕ	Ⴕ	Ⴕ	Ⴕ	Ⴕ	Ⴕ	Ⴕ	Ⴕ	Ⴕ	Ⴕ	Ⴕ	Ⴕ
MRL-22-00398	3051	121	CC121	17050	IIa	SRR24656744	Cow cheese	2018	household, small farm	Montenegro	3	Tn5422, ISLmo9, Tn6188	3	p61.1 | p2.3 | p2.2	rep_cluster_2446 | rep_cluster_1017 | rep_cluster_1017	­	Ⴕ	Ⴕ	Ⴕ	Ⴕ	Ⴕ	Ⴕ	Ⴕ	Ⴕ	Ⴕ	Ⴕ	­	Ⴕ	Ⴕ	Ⴕ	­	­	Ⴕ	Ⴕ	Ⴕ	Ⴕ	Ⴕ	Ⴕ	Ⴕ	Ⴕ	Ⴕ	Ⴕ	Ⴕ	Ⴕ	Ⴕ	Ⴕ	Ⴕ	Ⴕ
MRL-22-00399	4728/3	9	CC9	16782	IIc	SRR24656743	Beef fermented sausage	2018	Meat IND 1	Montenegro	7	ISLmo1, Tn5422, ISLmo8, ISLmo9, cn_11107_ISLmo7, ISLmo7	1	p57.6	rep_cluster_110	Ⴕ	Ⴕ	Ⴕ	Ⴕ	Ⴕ	Ⴕ	Ⴕ	Ⴕ	Ⴕ	Ⴕ	Ⴕ	Ⴕ	Ⴕ	Ⴕ	Ⴕ	Ⴕ	Ⴕ	Ⴕ	Ⴕ	Ⴕ	Ⴕ	Ⴕ	Ⴕ	Ⴕ	Ⴕ	Ⴕ	Ⴕ	Ⴕ	Ⴕ	Ⴕ	Ⴕ	Ⴕ	Ⴕ
MRL-22-00400	4383	7	CC7	3879	IIa	SRR24656741	Cow cheese	2018	household, small farm	Montenegro	0		0			Ⴕ	Ⴕ	Ⴕ	Ⴕ	Ⴕ	Ⴕ	Ⴕ	Ⴕ	Ⴕ	Ⴕ	Ⴕ	Ⴕ	Ⴕ	Ⴕ	Ⴕ	Ⴕ	Ⴕ	Ⴕ	Ⴕ	Ⴕ	Ⴕ	Ⴕ	Ⴕ	Ⴕ	Ⴕ	Ⴕ	Ⴕ	Ⴕ	Ⴕ	Ⴕ	Ⴕ	Ⴕ	­
MRL-22-00402	6210/5	121	CC121	5750	IIa	SRR24656740	Pork smoked sausage	2018	Meat IND 10	Montenegro	3	Tn6188, ISLmo9, Tn5422	1	p61.1	rep_cluster_2446	­	Ⴕ	Ⴕ	Ⴕ	Ⴕ	Ⴕ	Ⴕ	Ⴕ	Ⴕ	Ⴕ	Ⴕ	­	Ⴕ	Ⴕ	Ⴕ	­	­	Ⴕ	Ⴕ	Ⴕ	Ⴕ	Ⴕ	Ⴕ	Ⴕ	Ⴕ	Ⴕ	Ⴕ	Ⴕ	Ⴕ	Ⴕ	Ⴕ	Ⴕ	Ⴕ
MRL-22-00403	4328	4	CC4	17052	IVb	SRR24656739	Beef fermented sausage	2018	Meat IND 1	Montenegro	0		0			­	­	­	Ⴕ	Ⴕ	Ⴕ	Ⴕ	Ⴕ	­	Ⴕ	Ⴕ	Ⴕ	Ⴕ	Ⴕ	Ⴕ	­	­	­	Ⴕ	Ⴕ	­	Ⴕ	Ⴕ	Ⴕ	Ⴕ	Ⴕ	Ⴕ	Ⴕ	Ⴕ	Ⴕ	Ⴕ	Ⴕ	­
MRL-22-00404	1297	204	CC204	16802	IIa	SRR24656738	Cow cheese	2018	household, small farm	Montenegro	1	ISLmo1	0			Ⴕ	Ⴕ	Ⴕ	Ⴕ	Ⴕ	Ⴕ	Ⴕ	Ⴕ	Ⴕ	Ⴕ	Ⴕ	Ⴕ	Ⴕ	Ⴕ	Ⴕ	Ⴕ	Ⴕ	Ⴕ	Ⴕ	Ⴕ	Ⴕ	Ⴕ	Ⴕ	Ⴕ	Ⴕ	Ⴕ	Ⴕ	Ⴕ	Ⴕ	Ⴕ	Ⴕ	Ⴕ	­
MRL-22-00405	5949	204	CC204	16788	IIa	SRR24656737	Cow cheese (mozarella)	2018	Milk IND 2	Montenegro	1	ISLmo1	0			Ⴕ	Ⴕ	Ⴕ	Ⴕ	Ⴕ	Ⴕ	Ⴕ	Ⴕ	Ⴕ	Ⴕ	Ⴕ	Ⴕ	Ⴕ	Ⴕ	Ⴕ	Ⴕ	Ⴕ	Ⴕ	Ⴕ	Ⴕ	Ⴕ	Ⴕ	Ⴕ	Ⴕ	Ⴕ	Ⴕ	Ⴕ	Ⴕ	Ⴕ	Ⴕ	Ⴕ	Ⴕ	­
MRL-22-00406	5490/5	9	CC9	3755	IIc	SRR24656736	Pancetta (pork)	2018	Meat IND 1	Montenegro	4	ISLmo1, ISLmo9, Tn5422, ISLmo7	1	p25.6	rep_cluster_110	Ⴕ	Ⴕ	Ⴕ	Ⴕ	Ⴕ	Ⴕ	Ⴕ	Ⴕ	Ⴕ	Ⴕ	Ⴕ	Ⴕ	Ⴕ	Ⴕ	Ⴕ	Ⴕ	Ⴕ	Ⴕ	Ⴕ	Ⴕ	Ⴕ	Ⴕ	Ⴕ	Ⴕ	Ⴕ	Ⴕ	Ⴕ	Ⴕ	Ⴕ	Ⴕ	Ⴕ	Ⴕ	Ⴕ
MRL-22-00407	375	204	CC204	16788	IIa	SRR24656735	Cow cheese (mozarella)	2018	Milk IND 2	Montenegro	1	ISLmo1	0			Ⴕ	Ⴕ	Ⴕ	Ⴕ	Ⴕ	Ⴕ	Ⴕ	Ⴕ	Ⴕ	Ⴕ	Ⴕ	Ⴕ	Ⴕ	Ⴕ	Ⴕ	Ⴕ	Ⴕ	Ⴕ	Ⴕ	Ⴕ	Ⴕ	Ⴕ	Ⴕ	Ⴕ	Ⴕ	Ⴕ	Ⴕ	Ⴕ	Ⴕ	Ⴕ	Ⴕ	Ⴕ	­
MRL-22-00408	4782/2	9	CC9	16782	IIc	SRR24656734	Beef fermented sausage	2018	Meat IND 1	Montenegro	5	Tn5422, ISLmo8, ISLmo9, cn_11107_ISLmo7, ISLmo7	1	p57.6	rep_cluster_110	Ⴕ	Ⴕ	Ⴕ	Ⴕ	Ⴕ	Ⴕ	Ⴕ	Ⴕ	Ⴕ	Ⴕ	Ⴕ	Ⴕ	Ⴕ	Ⴕ	Ⴕ	Ⴕ	Ⴕ	Ⴕ	Ⴕ	Ⴕ	Ⴕ	Ⴕ	Ⴕ	Ⴕ	Ⴕ	Ⴕ	Ⴕ	Ⴕ	Ⴕ	Ⴕ	Ⴕ	Ⴕ	Ⴕ
MRL-22-00409	71/2	155	CC155	1234	IIa	SRR24656733	Cow cheese	2018	Milk IND 3	Montenegro	0		1	p399.5		Ⴕ	Ⴕ	Ⴕ	Ⴕ	Ⴕ	Ⴕ	Ⴕ	Ⴕ	Ⴕ	Ⴕ	Ⴕ	Ⴕ	Ⴕ	Ⴕ	Ⴕ	Ⴕ	Ⴕ	Ⴕ	Ⴕ	Ⴕ	Ⴕ	Ⴕ	Ⴕ	Ⴕ	Ⴕ	Ⴕ	Ⴕ	Ⴕ	Ⴕ	Ⴕ	Ⴕ	Ⴕ	Ⴕ
MRL-22-00410	71/1	155	CC155	1234	IIa	SRR24656732	Cow cheese	2018	Milk IND 3	Montenegro	0		1	p399.5		Ⴕ	Ⴕ	Ⴕ	Ⴕ	Ⴕ	Ⴕ	Ⴕ	Ⴕ	Ⴕ	Ⴕ	Ⴕ	Ⴕ	Ⴕ	Ⴕ	Ⴕ	Ⴕ	Ⴕ	Ⴕ	Ⴕ	Ⴕ	Ⴕ	Ⴕ	Ⴕ	Ⴕ	Ⴕ	Ⴕ	Ⴕ	Ⴕ	Ⴕ	Ⴕ	Ⴕ	Ⴕ	Ⴕ
MRL-22-00411	6120/1/3	8	CC8	5503	IIa	SRR24656730	Fresh pork meat	2019	Meat IND 8	Montenegro	2	Tn5422, ISS1N	1	p86.7	rep_cluster_2446	Ⴕ	Ⴕ	Ⴕ	Ⴕ	Ⴕ	Ⴕ	Ⴕ	Ⴕ	Ⴕ	Ⴕ	Ⴕ	Ⴕ	Ⴕ	Ⴕ	Ⴕ	Ⴕ	Ⴕ	Ⴕ	Ⴕ	Ⴕ	Ⴕ	Ⴕ	Ⴕ	Ⴕ	Ⴕ	Ⴕ	Ⴕ	Ⴕ	Ⴕ	Ⴕ	Ⴕ	Ⴕ	­
MRL-22-00412	6190/4	8	CC8	5503	IIa	SRR24656729	Pork smoked sausage	2019	Meat IND 9	Montenegro	3	ISLmo1, Tn5422, ISS1N	1	p88.0	rep_cluster_2446	Ⴕ	Ⴕ	Ⴕ	Ⴕ	Ⴕ	Ⴕ	Ⴕ	Ⴕ	Ⴕ	Ⴕ	Ⴕ	Ⴕ	Ⴕ	Ⴕ	Ⴕ	Ⴕ	Ⴕ	Ⴕ	Ⴕ	Ⴕ	Ⴕ	Ⴕ	Ⴕ	Ⴕ	Ⴕ	Ⴕ	Ⴕ	Ⴕ	Ⴕ	Ⴕ	Ⴕ	Ⴕ	­
MRL-22-00413	6355	37	CC37	14979	IIa	SRR24656728	Pork smoked sausage	2019	Meat IND 10	Montenegro	1	ISLmo1	0			Ⴕ	Ⴕ	Ⴕ	Ⴕ	Ⴕ	Ⴕ	Ⴕ	Ⴕ	Ⴕ	Ⴕ	Ⴕ	Ⴕ	Ⴕ	Ⴕ	Ⴕ	Ⴕ	Ⴕ	Ⴕ	Ⴕ	Ⴕ	Ⴕ	Ⴕ	Ⴕ	Ⴕ	Ⴕ	Ⴕ	Ⴕ	Ⴕ	Ⴕ	Ⴕ	Ⴕ	Ⴕ	­
MRL-22-00414	5753	9	CC9	354	IIc	SRR24656727	Smoked meat	2019	Meat IND 6	Montenegro	2	Tn6188, ISEnfa4	0			Ⴕ	Ⴕ	­	Ⴕ	Ⴕ	Ⴕ	Ⴕ	Ⴕ	Ⴕ	Ⴕ	­	Ⴕ	Ⴕ	Ⴕ	Ⴕ	Ⴕ	Ⴕ	Ⴕ	Ⴕ	Ⴕ	Ⴕ	Ⴕ	Ⴕ	Ⴕ	Ⴕ	Ⴕ	Ⴕ	Ⴕ	Ⴕ	Ⴕ	Ⴕ	Ⴕ	Ⴕ
MRL-22-00415	5633/7/4	121	CC121	2907	IIa	SRR24656726	Pancetta (pork)	2019	Meat IND 5	Montenegro	4	ISLmo9, Tn5422, Tn6188, ISLmo1	1	p62.3	rep_cluster_2446	­	Ⴕ	Ⴕ	Ⴕ	Ⴕ	Ⴕ	Ⴕ	Ⴕ	Ⴕ	Ⴕ	Ⴕ	­	Ⴕ	Ⴕ	Ⴕ	­	­	Ⴕ	Ⴕ	Ⴕ	Ⴕ	Ⴕ	Ⴕ	Ⴕ	Ⴕ	Ⴕ	Ⴕ	Ⴕ	Ⴕ	Ⴕ	Ⴕ	Ⴕ	Ⴕ
MRL-22-00416	3364	155	CC155	5044	IIa	SRR24656725	Fresh beef meat	2019	Meat IND 7	Montenegro	0		0			Ⴕ	Ⴕ	Ⴕ	Ⴕ	Ⴕ	Ⴕ	Ⴕ	Ⴕ	Ⴕ	Ⴕ	Ⴕ	Ⴕ	Ⴕ	Ⴕ	Ⴕ	Ⴕ	Ⴕ	Ⴕ	Ⴕ	Ⴕ	Ⴕ	Ⴕ	Ⴕ	Ⴕ	Ⴕ	Ⴕ	Ⴕ	Ⴕ	Ⴕ	Ⴕ	Ⴕ	Ⴕ	Ⴕ
MRL-22-00417	3099/13	14	CC14	16799	IIa	SRR24656724	Beef fermented sausage	2019	IMP3	Serbia	0		0			Ⴕ	Ⴕ	Ⴕ	Ⴕ	Ⴕ	Ⴕ	Ⴕ	Ⴕ	Ⴕ	Ⴕ	Ⴕ	Ⴕ	Ⴕ	Ⴕ	Ⴕ	­	­	Ⴕ	Ⴕ	Ⴕ	Ⴕ	Ⴕ	Ⴕ	Ⴕ	Ⴕ	Ⴕ	Ⴕ	Ⴕ	Ⴕ	Ⴕ	Ⴕ	Ⴕ	Ⴕ
MRL-22-00420	693/5	580	CC9	15473	IIc	SRR24656723	Pancetta (pork)	2019	Meat IND 2	Montenegro	5	ISLmo9, ISLmo8, Tn5422, cn_8625_ISS1N, ISS1N	1	p57.2	rep_cluster_110	Ⴕ	Ⴕ	Ⴕ	Ⴕ	Ⴕ	Ⴕ	Ⴕ	Ⴕ	Ⴕ	Ⴕ	Ⴕ	Ⴕ	Ⴕ	Ⴕ	Ⴕ	Ⴕ	Ⴕ	Ⴕ	Ⴕ	Ⴕ	Ⴕ	Ⴕ	Ⴕ	Ⴕ	Ⴕ	Ⴕ	Ⴕ	Ⴕ	Ⴕ	Ⴕ	Ⴕ	Ⴕ	Ⴕ
MRL-22-00421	3511/1/5	101	CC101	3186	IIa	SRR24656722	Prosciutto (pork)	2019	Meat IND 2	Montenegro	1	Tn5422	0			Ⴕ	Ⴕ	Ⴕ	Ⴕ	Ⴕ	Ⴕ	Ⴕ	Ⴕ	Ⴕ	Ⴕ	Ⴕ	Ⴕ	Ⴕ	Ⴕ	Ⴕ	Ⴕ	Ⴕ	Ⴕ	Ⴕ	Ⴕ	Ⴕ	Ⴕ	Ⴕ	Ⴕ	Ⴕ	Ⴕ	Ⴕ	Ⴕ	Ⴕ	Ⴕ	Ⴕ	Ⴕ	Ⴕ
MRL-22-00422	5753/4-1	9	CC9	3779	IIc	SRR24656721	Pancetta (pork)	2019	Meat IND 6	Montenegro	2	Tn6188, ISEnfa4	1	p302.2		Ⴕ	Ⴕ	­	Ⴕ	Ⴕ	Ⴕ	Ⴕ	Ⴕ	Ⴕ	Ⴕ	Ⴕ	Ⴕ	­	­	Ⴕ	­	Ⴕ	Ⴕ	Ⴕ	Ⴕ	Ⴕ	Ⴕ	Ⴕ	Ⴕ	Ⴕ	Ⴕ	Ⴕ	­	Ⴕ	Ⴕ	Ⴕ	Ⴕ	Ⴕ
MRL-22-00423	6190/6/5	121	CC121	8919	IIa	SRR24656878	Pork smoked sausage	2019	Meat IND 9	Montenegro	3	Tn6188, Tn5422, ISLmo9	1	p61.1	rep_cluster_2446	­	Ⴕ	Ⴕ	Ⴕ	Ⴕ	Ⴕ	Ⴕ	Ⴕ	Ⴕ	Ⴕ	Ⴕ	­	Ⴕ	Ⴕ	Ⴕ	­	­	Ⴕ	Ⴕ	Ⴕ	Ⴕ	Ⴕ	Ⴕ	Ⴕ	Ⴕ	Ⴕ	Ⴕ	Ⴕ	Ⴕ	Ⴕ	Ⴕ	Ⴕ	Ⴕ
MRL-22-00424	1423/28	9	CC9	3779	IIc	SRR24656877	Pork smoked sausage	2019	Meat IND 6	Montenegro	3	Tn6188, ISLmo1, ISEnfa4	1	p303.5		Ⴕ	Ⴕ	­	Ⴕ	Ⴕ	Ⴕ	Ⴕ	Ⴕ	Ⴕ	Ⴕ	Ⴕ	Ⴕ	Ⴕ	Ⴕ	Ⴕ	Ⴕ	Ⴕ	Ⴕ	Ⴕ	Ⴕ	Ⴕ	Ⴕ	Ⴕ	Ⴕ	Ⴕ	Ⴕ	Ⴕ	Ⴕ	Ⴕ	Ⴕ	Ⴕ	Ⴕ	Ⴕ
MRL-22-00425	6190/7/3	8	CC8	5503	IIa	SRR24656876	Pork smoked sausage	2019	Meat IND 9	Montenegro	2	Tn5422, ISS1N	2	p87.3 | p86.7	- | rep_cluster_2446	Ⴕ	Ⴕ	Ⴕ	Ⴕ	Ⴕ	Ⴕ	Ⴕ	Ⴕ	Ⴕ	Ⴕ	Ⴕ	Ⴕ	Ⴕ	Ⴕ	Ⴕ	Ⴕ	Ⴕ	Ⴕ	Ⴕ	Ⴕ	Ⴕ	Ⴕ	Ⴕ	Ⴕ	Ⴕ	Ⴕ	Ⴕ	Ⴕ	Ⴕ	Ⴕ	Ⴕ	Ⴕ	­
MRL-22-00426	3432/4/2	31	CC31	6240	IIa	SRR24656875	Prosciutto (pork)	2019	Meat IND 2	Montenegro	6	ISLmo9, ISLmo8, Tn5422, cn_13613_ISS1N, ISS1N, ISLmo1	1	p62.2	rep_cluster_110, rep_cluster_1827	­	­	Ⴕ	Ⴕ	Ⴕ	Ⴕ	Ⴕ	Ⴕ	Ⴕ	Ⴕ	Ⴕ	Ⴕ	Ⴕ	Ⴕ	Ⴕ	Ⴕ	Ⴕ	Ⴕ	Ⴕ	Ⴕ	­	Ⴕ	Ⴕ	Ⴕ	Ⴕ	Ⴕ	Ⴕ	Ⴕ	Ⴕ	Ⴕ	Ⴕ	Ⴕ	­
MRL-22-00427	6027/13	121	CC121	16804	IIa	SRR24656874	PVC working table	2019	Meat IND 9	Montenegro	3	Tn5422, ISLmo9, Tn6188	1	p61.1	rep_cluster_2446	­	Ⴕ	Ⴕ	Ⴕ	Ⴕ	Ⴕ	Ⴕ	Ⴕ	Ⴕ	Ⴕ	Ⴕ	­	Ⴕ	Ⴕ	Ⴕ	­	­	Ⴕ	Ⴕ	Ⴕ	Ⴕ	Ⴕ	Ⴕ	Ⴕ	Ⴕ	Ⴕ	Ⴕ	Ⴕ	Ⴕ	Ⴕ	Ⴕ	Ⴕ	Ⴕ
MRL-22-00428	690/5	9	CC9	16782	IIc	SRR24656873	Beef fermented sausage	2019	Meat IND 1	Montenegro	5	ISLmo9, ISLmo8, Tn5422, cn_8625_ISS1N, ISS1N	1	p57.2	rep_cluster_110	Ⴕ	Ⴕ	Ⴕ	Ⴕ	Ⴕ	Ⴕ	Ⴕ	Ⴕ	Ⴕ	Ⴕ	Ⴕ	Ⴕ	Ⴕ	Ⴕ	Ⴕ	Ⴕ	Ⴕ	Ⴕ	Ⴕ	Ⴕ	Ⴕ	Ⴕ	Ⴕ	Ⴕ	Ⴕ	Ⴕ	Ⴕ	Ⴕ	Ⴕ	Ⴕ	Ⴕ	Ⴕ	Ⴕ
MRL-22-00429	890/1/1	7	CC7	16796	IIa	SRR24656872	Beef fermented sausage	2019	Meat IND 1	Montenegro	0		0			Ⴕ	Ⴕ	Ⴕ	Ⴕ	Ⴕ	Ⴕ	Ⴕ	Ⴕ	Ⴕ	Ⴕ	Ⴕ	Ⴕ	Ⴕ	Ⴕ	Ⴕ	Ⴕ	Ⴕ	Ⴕ	Ⴕ	Ⴕ	Ⴕ	Ⴕ	Ⴕ	Ⴕ	Ⴕ	Ⴕ	Ⴕ	Ⴕ	Ⴕ	Ⴕ	Ⴕ	Ⴕ	­
MRL-22-00430	3432/4/4	580	CC9	15473	IIc	SRR24656871	Prosciutto (pork)	2019	Meat IND 2	Montenegro	5	ISLmo9, ISLmo8, Tn5422, cn_8625_ISS1N, ISS1N	1	p57.2	rep_cluster_110	Ⴕ	Ⴕ	Ⴕ	Ⴕ	Ⴕ	Ⴕ	Ⴕ	Ⴕ	Ⴕ	Ⴕ	Ⴕ	Ⴕ	Ⴕ	Ⴕ	Ⴕ	Ⴕ	Ⴕ	Ⴕ	Ⴕ	Ⴕ	Ⴕ	Ⴕ	Ⴕ	Ⴕ	Ⴕ	Ⴕ	Ⴕ	Ⴕ	Ⴕ	Ⴕ	Ⴕ	Ⴕ	Ⴕ
MRL-22-00431	1815	26	CC26	16781	IIa	SRR24656870	Fresh cow cheese	2019	household, small farm	Montenegro	1	ISLmo1	0			Ⴕ	­	Ⴕ	Ⴕ	Ⴕ	Ⴕ	Ⴕ	Ⴕ	Ⴕ	Ⴕ	Ⴕ	Ⴕ	Ⴕ	Ⴕ	Ⴕ	Ⴕ	Ⴕ	Ⴕ	Ⴕ	Ⴕ	Ⴕ	Ⴕ	Ⴕ	Ⴕ	Ⴕ	Ⴕ	Ⴕ	Ⴕ	Ⴕ	Ⴕ	Ⴕ	Ⴕ	Ⴕ
MRL-22-00432	6213/6/2	121	CC121	16784	IIa	SRR24656869	Prosciutto (pork)	2019	Meat IND 5	Montenegro	4	Tn5422, ISLmo9, ISLmo1, Tn6188	1	p62.3	rep_cluster_2446	­	Ⴕ	Ⴕ	Ⴕ	Ⴕ	Ⴕ	Ⴕ	Ⴕ	Ⴕ	Ⴕ	Ⴕ	­	Ⴕ	Ⴕ	Ⴕ	­	­	Ⴕ	Ⴕ	Ⴕ	Ⴕ	Ⴕ	Ⴕ	Ⴕ	Ⴕ	Ⴕ	Ⴕ	Ⴕ	Ⴕ	Ⴕ	Ⴕ	Ⴕ	Ⴕ
MRL-22-00433	6190/7/2	8	CC8	5503	IIa	SRR24656867	Pork smoked sausage	2019	Meat IND 9	Montenegro	1	Tn5422	1	p87.8	rep_cluster_2446	Ⴕ	Ⴕ	Ⴕ	Ⴕ	Ⴕ	Ⴕ	Ⴕ	Ⴕ	Ⴕ	Ⴕ	Ⴕ	Ⴕ	Ⴕ	Ⴕ	Ⴕ	Ⴕ	Ⴕ	Ⴕ	Ⴕ	Ⴕ	Ⴕ	Ⴕ	Ⴕ	Ⴕ	Ⴕ	Ⴕ	Ⴕ	Ⴕ	Ⴕ	Ⴕ	Ⴕ	Ⴕ	­
MRL-22-00434	5995/2/5	121	CC121	8919	IIa	SRR24656866	Fresh bacon (pork)	2019	Meat IND 9	Montenegro	4	Tn6188, ISLmo9, Tn5422, ISLmo1	1	p62.3	rep_cluster_2446	­	Ⴕ	Ⴕ	Ⴕ	Ⴕ	Ⴕ	Ⴕ	Ⴕ	Ⴕ	Ⴕ	Ⴕ	­	Ⴕ	Ⴕ	Ⴕ	­	­	Ⴕ	Ⴕ	Ⴕ	Ⴕ	Ⴕ	Ⴕ	Ⴕ	Ⴕ	Ⴕ	Ⴕ	Ⴕ	Ⴕ	Ⴕ	Ⴕ	Ⴕ	Ⴕ
MRL-22-00435	5915/1	321	CC321	197	IIa	SRR24656865	Frozen mixed meat	2019	Meat IND 5	Montenegro	2	Tn5422, ISLmo9	1	p66.4	rep_cluster_2446	Ⴕ	Ⴕ	Ⴕ	Ⴕ	Ⴕ	Ⴕ	Ⴕ	Ⴕ	Ⴕ	Ⴕ	Ⴕ	Ⴕ	Ⴕ	Ⴕ	Ⴕ	Ⴕ	Ⴕ	Ⴕ	Ⴕ	Ⴕ	Ⴕ	Ⴕ	Ⴕ	Ⴕ	Ⴕ	Ⴕ	Ⴕ	Ⴕ	Ⴕ	Ⴕ	Ⴕ	Ⴕ	­
MRL-22-00437	5633/7/2 (2)	9	CC9	285	IIc	SRR24656864	Pancetta (pork)	2019	Meat IND 5	Montenegro	3	ISLmo5, ISLmo6, ISLmo3	1	p64.4	rep_cluster_110	Ⴕ	Ⴕ	Ⴕ	Ⴕ	Ⴕ	Ⴕ	Ⴕ	Ⴕ	Ⴕ	Ⴕ	Ⴕ	Ⴕ	Ⴕ	Ⴕ	Ⴕ	Ⴕ	Ⴕ	Ⴕ	Ⴕ	Ⴕ	Ⴕ	Ⴕ	Ⴕ	Ⴕ	Ⴕ	Ⴕ	Ⴕ	Ⴕ	Ⴕ	Ⴕ	Ⴕ	Ⴕ	Ⴕ
MRL-22-00438	5633/7/2	9	CC9	285	IIc	SRR24656863	Pancetta (pork)	2019	Meat IND 5	Montenegro	5	ISLmo1, ISLmo5, ISLmo6, ISLmo3	1	p64.4	rep_cluster_110	Ⴕ	Ⴕ	Ⴕ	Ⴕ	Ⴕ	Ⴕ	Ⴕ	Ⴕ	Ⴕ	Ⴕ	Ⴕ	Ⴕ	Ⴕ	Ⴕ	Ⴕ	Ⴕ	Ⴕ	Ⴕ	Ⴕ	Ⴕ	Ⴕ	Ⴕ	Ⴕ	Ⴕ	Ⴕ	Ⴕ	Ⴕ	Ⴕ	Ⴕ	Ⴕ	Ⴕ	Ⴕ	Ⴕ
MRL-22-00439	5995/3-5	121	CC121	8919	IIa	SRR24656862	Fresh bacon (pork)	2019	Meat IND 9	Montenegro	4	Tn6188, ISLmo9, Tn5422, ISLmo1	1	p62.3	rep_cluster_2446	­	Ⴕ	Ⴕ	Ⴕ	Ⴕ	Ⴕ	Ⴕ	Ⴕ	Ⴕ	Ⴕ	Ⴕ	­	Ⴕ	Ⴕ	Ⴕ	­	­	Ⴕ	Ⴕ	Ⴕ	Ⴕ	Ⴕ	Ⴕ	Ⴕ	Ⴕ	Ⴕ	Ⴕ	Ⴕ	Ⴕ	Ⴕ	Ⴕ	Ⴕ	Ⴕ
MRL-22-00440	3432/3/5	101	CC101	3186	IIa	SRR24656861	Prosciutto (pork)	2019	Meat IND 2	Montenegro	3	Tn5422, ISLmo1	0			Ⴕ	Ⴕ	Ⴕ	Ⴕ	Ⴕ	Ⴕ	Ⴕ	Ⴕ	Ⴕ	Ⴕ	Ⴕ	Ⴕ	Ⴕ	Ⴕ	Ⴕ	Ⴕ	Ⴕ	Ⴕ	Ⴕ	Ⴕ	Ⴕ	Ⴕ	Ⴕ	Ⴕ	Ⴕ	Ⴕ	Ⴕ	Ⴕ	Ⴕ	Ⴕ	Ⴕ	Ⴕ	Ⴕ
MRL-22-00441	6190/7/4	321	CC321	197	IIa	SRR24656860	Pork smoked sausage	2019	Meat IND 9	Montenegro	2	ISLmo9, Tn5422,	1	p66.4	rep_cluster_2446	Ⴕ	Ⴕ	Ⴕ	Ⴕ	Ⴕ	Ⴕ	Ⴕ	Ⴕ	Ⴕ	Ⴕ	Ⴕ	Ⴕ	Ⴕ	Ⴕ	Ⴕ	Ⴕ	Ⴕ	Ⴕ	Ⴕ	Ⴕ	Ⴕ	Ⴕ	Ⴕ	Ⴕ	Ⴕ	Ⴕ	Ⴕ	Ⴕ	Ⴕ	Ⴕ	Ⴕ	Ⴕ	­
MRL-22-00442	3432/4/1	31	CC31	6240	IIa	SRR24656859	Prosciutto (pork)	2019	Meat IND 2	Montenegro	6	ISLmo9, ISLmo8, Tn5422, cn_13365_ISS1N, ISS1N, ISLmo1	1	p61.9	rep_cluster_110, rep_cluster_1827	­	­	Ⴕ	Ⴕ	Ⴕ	Ⴕ	Ⴕ	Ⴕ	Ⴕ	Ⴕ	Ⴕ	Ⴕ	Ⴕ	Ⴕ	Ⴕ	Ⴕ	Ⴕ	Ⴕ	Ⴕ	Ⴕ	­	Ⴕ	Ⴕ	Ⴕ	Ⴕ	Ⴕ	Ⴕ	Ⴕ	Ⴕ	Ⴕ	Ⴕ	Ⴕ	­
MRL-22-00443	472/5	8	CC8	5503	IIa	SRR24656858	Pork smoked sausage	2020	Meat IND 3	Montenegro	1	Tn5422	1	p86.7	rep_cluster_2446	Ⴕ	Ⴕ	Ⴕ	Ⴕ	Ⴕ	Ⴕ	Ⴕ	Ⴕ	Ⴕ	Ⴕ	Ⴕ	Ⴕ	Ⴕ	Ⴕ	Ⴕ	Ⴕ	Ⴕ	Ⴕ	Ⴕ	Ⴕ	Ⴕ	Ⴕ	Ⴕ	Ⴕ	Ⴕ	Ⴕ	Ⴕ	Ⴕ	Ⴕ	Ⴕ	Ⴕ	Ⴕ	­
MRL-22-00444	3773/1/1	489	CC489	16785	IIb	SRR24656856	Prosciutto (pork)	2020	Meat IND 6	Montenegro	0		0			­	Ⴕ	Ⴕ	Ⴕ	Ⴕ	Ⴕ	Ⴕ	Ⴕ	Ⴕ	Ⴕ	Ⴕ	Ⴕ	Ⴕ	Ⴕ	Ⴕ	­	­	­	Ⴕ	Ⴕ	Ⴕ	Ⴕ	Ⴕ	Ⴕ	Ⴕ	Ⴕ	Ⴕ	Ⴕ	Ⴕ	Ⴕ	Ⴕ	Ⴕ	­
MRL-22-00445	2711	9	CC9	5099	IIc	SRR24656855	Pork smoked meat	2020	Meat IND 5	Montenegro	0		0			Ⴕ	Ⴕ	Ⴕ	Ⴕ	Ⴕ	Ⴕ	Ⴕ	Ⴕ	Ⴕ	Ⴕ	Ⴕ	Ⴕ	Ⴕ	Ⴕ	Ⴕ	Ⴕ	Ⴕ	Ⴕ	Ⴕ	Ⴕ	­	Ⴕ	Ⴕ	Ⴕ	Ⴕ	Ⴕ	Ⴕ	Ⴕ	Ⴕ	Ⴕ	Ⴕ	Ⴕ	Ⴕ
MRL-22-00446	3997/5	8	CC8	16783	IIa	SRR24656854	Prosciutto (pork)	2020	Meat IND 6	Montenegro	1	Tn5422	1	p86.7	rep_cluster_2446	Ⴕ	Ⴕ	Ⴕ	Ⴕ	Ⴕ	Ⴕ	Ⴕ	Ⴕ	Ⴕ	Ⴕ	Ⴕ	Ⴕ	Ⴕ	Ⴕ	Ⴕ	Ⴕ	Ⴕ	Ⴕ	Ⴕ	Ⴕ	Ⴕ	Ⴕ	Ⴕ	Ⴕ	Ⴕ	Ⴕ	Ⴕ	Ⴕ	Ⴕ	Ⴕ	Ⴕ	Ⴕ	­
MRL-22-00447	963/5	580	CC9	15473	IIc	SRR24656853	Pork smoked sausage	2020	Meat IND 2	Montenegro	5	ISLmo9, ISLmo8, Tn5422, cn_8625_ISS1N, ISS1N	1	p57.2	rep_cluster_110	Ⴕ	Ⴕ	Ⴕ	Ⴕ	Ⴕ	Ⴕ	Ⴕ	Ⴕ	Ⴕ	Ⴕ	Ⴕ	Ⴕ	Ⴕ	Ⴕ	Ⴕ	Ⴕ	Ⴕ	Ⴕ	Ⴕ	Ⴕ	Ⴕ	Ⴕ	Ⴕ	Ⴕ	Ⴕ	Ⴕ	Ⴕ	Ⴕ	Ⴕ	Ⴕ	Ⴕ	Ⴕ	Ⴕ
MRL-22-00448	3289/14D	121	CC121	16798	IIa	SRR24656852	Pork smoked sausage	2020	Meat IND 2	Montenegro	3	Tn6188, Tn5422, ISLmo9	2	p156.0 | p61.0	- | rep_cluster_2446	­	Ⴕ	Ⴕ	Ⴕ	Ⴕ	Ⴕ	Ⴕ	Ⴕ	Ⴕ	Ⴕ	Ⴕ	­	Ⴕ	Ⴕ	Ⴕ	­	­	Ⴕ	Ⴕ	Ⴕ	Ⴕ	Ⴕ	Ⴕ	Ⴕ	Ⴕ	Ⴕ	Ⴕ	Ⴕ	Ⴕ	Ⴕ	Ⴕ	Ⴕ	Ⴕ
MRL-22-00449	4199/1/1	37	CC37	5456	IIa	SRR24656851	Cooked bacon (pork)	2020	Meat IND 6	Montenegro	1	ISLmo1	0			Ⴕ	Ⴕ	Ⴕ	Ⴕ	Ⴕ	Ⴕ	Ⴕ	Ⴕ	Ⴕ	Ⴕ	Ⴕ	Ⴕ	Ⴕ	Ⴕ	Ⴕ	Ⴕ	Ⴕ	Ⴕ	Ⴕ	Ⴕ	Ⴕ	Ⴕ	Ⴕ	Ⴕ	Ⴕ	Ⴕ	Ⴕ	Ⴕ	Ⴕ	Ⴕ	Ⴕ	Ⴕ	­
MRL-22-00450	1826	101	CC101	3186	IIa	SRR24656850	Fresh milk	2020	Milk IND 1	Montenegro	3	Tn5422, ISLmo1	0			Ⴕ	Ⴕ	Ⴕ	Ⴕ	Ⴕ	Ⴕ	Ⴕ	Ⴕ	Ⴕ	Ⴕ	Ⴕ	Ⴕ	Ⴕ	Ⴕ	Ⴕ	Ⴕ	Ⴕ	Ⴕ	Ⴕ	Ⴕ	Ⴕ	Ⴕ	Ⴕ	Ⴕ	Ⴕ	Ⴕ	Ⴕ	Ⴕ	Ⴕ	Ⴕ	Ⴕ	Ⴕ	Ⴕ
MRL-22-00451	3373/4	489	CC489	16785	IIb	SRR24656817	Prosciutto (pork)	2020	Meat IND 6	Montenegro	0		0			­	Ⴕ	Ⴕ	Ⴕ	Ⴕ	Ⴕ	Ⴕ	Ⴕ	Ⴕ	Ⴕ	Ⴕ	Ⴕ	Ⴕ	Ⴕ	Ⴕ	­	­	­	Ⴕ	Ⴕ	Ⴕ	Ⴕ	Ⴕ	Ⴕ	Ⴕ	Ⴕ	Ⴕ	Ⴕ	Ⴕ	Ⴕ	Ⴕ	Ⴕ	­
MRL-22-00452	3455/4	101	CC101	3186	IIa	SRR24656816	Cow cheese	2020	Milk IND 1	Montenegro	1	Tn5422	0			Ⴕ	Ⴕ	Ⴕ	Ⴕ	Ⴕ	Ⴕ	Ⴕ	Ⴕ	Ⴕ	Ⴕ	Ⴕ	Ⴕ	Ⴕ	Ⴕ	Ⴕ	Ⴕ	Ⴕ	Ⴕ	Ⴕ	Ⴕ	Ⴕ	Ⴕ	Ⴕ	Ⴕ	Ⴕ	Ⴕ	Ⴕ	Ⴕ	Ⴕ	Ⴕ	Ⴕ	Ⴕ	Ⴕ
MRL-22-00453	905/3	155	CC155	3856	IIa	SRR24656815	Pork smoked sausage	2020	Meat IND 2	Montenegro	0		0			Ⴕ	Ⴕ	Ⴕ	Ⴕ	Ⴕ	Ⴕ	Ⴕ	Ⴕ	Ⴕ	Ⴕ	Ⴕ	Ⴕ	Ⴕ	Ⴕ	Ⴕ	Ⴕ	Ⴕ	Ⴕ	Ⴕ	Ⴕ	Ⴕ	Ⴕ	Ⴕ	Ⴕ	Ⴕ	Ⴕ	Ⴕ	Ⴕ	Ⴕ	Ⴕ	Ⴕ	Ⴕ	Ⴕ
MRL-22-00454	472/4	8	CC8	5503	IIa	SRR24656813	Pork smoked sausage	2020	Meat IND 3	Montenegro	1	Tn5422	1	p86.7	rep_cluster_2446	Ⴕ	Ⴕ	Ⴕ	Ⴕ	Ⴕ	Ⴕ	Ⴕ	Ⴕ	Ⴕ	Ⴕ	Ⴕ	Ⴕ	Ⴕ	Ⴕ	Ⴕ	Ⴕ	Ⴕ	Ⴕ	Ⴕ	Ⴕ	Ⴕ	Ⴕ	Ⴕ	Ⴕ	Ⴕ	Ⴕ	Ⴕ	Ⴕ	Ⴕ	Ⴕ	Ⴕ	Ⴕ	­
MRL-22-00455	905/1	451	CC11	3999	IIa	SRR24656812	Pork smoked sausage	2020	Meat IND 2	Montenegro	0		0			Ⴕ	Ⴕ	Ⴕ	Ⴕ	Ⴕ	Ⴕ	Ⴕ	Ⴕ	Ⴕ	Ⴕ	Ⴕ	Ⴕ	Ⴕ	Ⴕ	Ⴕ	Ⴕ	Ⴕ	Ⴕ	Ⴕ	Ⴕ	Ⴕ	Ⴕ	Ⴕ	Ⴕ	Ⴕ	Ⴕ	Ⴕ	Ⴕ	Ⴕ	Ⴕ	Ⴕ	Ⴕ	Ⴕ
MRL-22-00456	905/2	155	CC155	3856	Iia	SRR24656811	Pork smoked sausage	2020	Meat IND 2	Montenegro	0		0			Ⴕ	Ⴕ	Ⴕ	Ⴕ	Ⴕ	Ⴕ	Ⴕ	Ⴕ	Ⴕ	Ⴕ	Ⴕ	Ⴕ	Ⴕ	Ⴕ	Ⴕ	Ⴕ	Ⴕ	Ⴕ	Ⴕ	Ⴕ	Ⴕ	Ⴕ	Ⴕ	Ⴕ	Ⴕ	Ⴕ	Ⴕ	Ⴕ	Ⴕ	Ⴕ	Ⴕ	Ⴕ	Ⴕ
MRL-22-00457	3456/2	580	CC9	15473	IIc	SRR24656810	Pork smoked sausage	2020	Meat IND 2	Montenegro	5	ISLmo9, ISLmo8, Tn5422, cn_8625_ISS1N, ISS1N	1	p57.2	rep_cluster_110	Ⴕ	Ⴕ	Ⴕ	Ⴕ	Ⴕ	Ⴕ	Ⴕ	Ⴕ	Ⴕ	Ⴕ	Ⴕ	Ⴕ	Ⴕ	Ⴕ	Ⴕ	Ⴕ	Ⴕ	Ⴕ	Ⴕ	Ⴕ	Ⴕ	Ⴕ	Ⴕ	Ⴕ	Ⴕ	Ⴕ	Ⴕ	Ⴕ	Ⴕ	Ⴕ	Ⴕ	Ⴕ	Ⴕ
MRL-22-00458	963/4	580	CC9	15473	IIc	SRR24656809	Pork smoked sausage	2020	Meat IND 2	Montenegro	6	cn_8625_ISS1N, ISS1N, Tn5422, ISLmo8, ISLmo9, ISLmo7	1	p57.2	rep_cluster_110	Ⴕ	­	Ⴕ	Ⴕ	Ⴕ	Ⴕ	Ⴕ	Ⴕ	Ⴕ	Ⴕ	Ⴕ	Ⴕ	Ⴕ	Ⴕ	Ⴕ	Ⴕ	Ⴕ	Ⴕ	Ⴕ	Ⴕ	Ⴕ	Ⴕ	Ⴕ	Ⴕ	Ⴕ	Ⴕ	Ⴕ	Ⴕ	Ⴕ	Ⴕ	Ⴕ	Ⴕ	Ⴕ
MRL-22-00459	1113/58	37	CC37	3311	IIa	SRR24656808	Vegetable mix	2020	IMP2	France	1	ISLmo1	0			Ⴕ	Ⴕ	Ⴕ	Ⴕ	Ⴕ	Ⴕ	Ⴕ	Ⴕ	Ⴕ	Ⴕ	Ⴕ	Ⴕ	Ⴕ	Ⴕ	Ⴕ	Ⴕ	Ⴕ	Ⴕ	Ⴕ	Ⴕ	Ⴕ	Ⴕ	Ⴕ	Ⴕ	Ⴕ	Ⴕ	Ⴕ	Ⴕ	Ⴕ	Ⴕ	Ⴕ	Ⴕ	Ⴕ
MRL-22-00460	4058/5	8	CC8	73	IIa	SRR24656807	Pork smoked sausage	2020	Meat IND 2	Montenegro	2	Tn5422, ISS1N	1	p86.7	rep_cluster_2446	Ⴕ	Ⴕ	Ⴕ	Ⴕ	Ⴕ	Ⴕ	Ⴕ	Ⴕ	Ⴕ	Ⴕ	Ⴕ	Ⴕ	Ⴕ	Ⴕ	Ⴕ	Ⴕ	Ⴕ	Ⴕ	Ⴕ	Ⴕ	Ⴕ	Ⴕ	Ⴕ	Ⴕ	Ⴕ	Ⴕ	Ⴕ	Ⴕ	Ⴕ	Ⴕ	Ⴕ	Ⴕ	Ⴕ
MRL-22-00461	3543	8	CC8	73	IIa	SRR24656806	Pork smoked sausage	2021	Meat IND 2	Montenegro	1	Tn5422	1	p87.8	rep_cluster_2446	Ⴕ	Ⴕ	Ⴕ	Ⴕ	Ⴕ	Ⴕ	Ⴕ	Ⴕ	Ⴕ	Ⴕ	Ⴕ	Ⴕ	Ⴕ	Ⴕ	Ⴕ	Ⴕ	Ⴕ	Ⴕ	Ⴕ	Ⴕ	Ⴕ	Ⴕ	Ⴕ	Ⴕ	Ⴕ	Ⴕ	Ⴕ	Ⴕ	Ⴕ	Ⴕ	Ⴕ	Ⴕ	Ⴕ
MRL-22-00463	3026/4	1	CC1	16036	IVb	SRR24656805	Smoked meat	2021	Meat IND 4	Montenegro	0		0			­	­	­	Ⴕ	Ⴕ	Ⴕ	Ⴕ	Ⴕ	Ⴕ	Ⴕ	Ⴕ	­	Ⴕ	Ⴕ	Ⴕ	­	­	­	Ⴕ	Ⴕ	Ⴕ	Ⴕ	Ⴕ	Ⴕ	Ⴕ	Ⴕ	Ⴕ	Ⴕ	Ⴕ	Ⴕ	Ⴕ	Ⴕ	­
MRL-22-00464	445/5	8	CC8	16828	IIa	SRR24656804	Smoked meat	2021	Meat IND 2	Montenegro	1	Tn5422	1	p87.8	rep_cluster_2446	Ⴕ	Ⴕ	Ⴕ	Ⴕ	Ⴕ	Ⴕ	Ⴕ	Ⴕ	Ⴕ	Ⴕ	Ⴕ	Ⴕ	Ⴕ	Ⴕ	Ⴕ	Ⴕ	Ⴕ	Ⴕ	Ⴕ	Ⴕ	Ⴕ	Ⴕ	Ⴕ	Ⴕ	Ⴕ	Ⴕ	Ⴕ	Ⴕ	Ⴕ	Ⴕ	Ⴕ	Ⴕ	­
MRL-22-00465	1209/3	736	CC736	16577	IIb	SRR24656802	Pork smoked meat	2021	Meat IND 3	Montenegro	2	Tn5422, ISS1N	1	p86.7	rep_cluster_2446	­	Ⴕ	Ⴕ	Ⴕ	Ⴕ	Ⴕ	Ⴕ	Ⴕ	Ⴕ	Ⴕ	Ⴕ	­	Ⴕ	Ⴕ	Ⴕ	­	­	Ⴕ	Ⴕ	Ⴕ	Ⴕ	Ⴕ	Ⴕ	Ⴕ	Ⴕ	Ⴕ	Ⴕ	Ⴕ	Ⴕ	Ⴕ	Ⴕ	Ⴕ	­
MRL-22-00466	1350/2	8	CC8	73	IIa	SRR24656801	Pancetta (pork)	2021	Meat IND 2	Montenegro	1	Tn5422	1	p86.7	rep_cluster_2446	Ⴕ	Ⴕ	Ⴕ	Ⴕ	Ⴕ	Ⴕ	Ⴕ	Ⴕ	Ⴕ	Ⴕ	Ⴕ	Ⴕ	Ⴕ	Ⴕ	Ⴕ	Ⴕ	Ⴕ	Ⴕ	Ⴕ	Ⴕ	Ⴕ	Ⴕ	Ⴕ	Ⴕ	Ⴕ	Ⴕ	Ⴕ	Ⴕ	Ⴕ	Ⴕ	Ⴕ	Ⴕ	­
MRL-22-00467	1782/1/5	121	CC121	16793	IIa	SRR24656800	Beef fermented sausage	2021	Meat IND 1	Montenegro	2	ISLmo9, Tn5422,	2	p281.4 | p61.0	- | rep_cluster_2446	­	Ⴕ	Ⴕ	Ⴕ	Ⴕ	Ⴕ	Ⴕ	Ⴕ	Ⴕ	Ⴕ	Ⴕ	­	Ⴕ	Ⴕ	Ⴕ	­	­	Ⴕ	Ⴕ	Ⴕ	Ⴕ	Ⴕ	Ⴕ	Ⴕ	Ⴕ	Ⴕ	Ⴕ	Ⴕ	Ⴕ	Ⴕ	Ⴕ	Ⴕ	Ⴕ
MRL-22-00468	5114/43A	8	CC8	16829	IIa	SRR24656799	Beef fermented sausage	2021	Meat IND 1	Montenegro	2	Tn5422, ISS1N	1	p86.7	rep_cluster_2446	Ⴕ	Ⴕ	Ⴕ	Ⴕ	Ⴕ	Ⴕ	Ⴕ	Ⴕ	Ⴕ	Ⴕ	Ⴕ	Ⴕ	Ⴕ	Ⴕ	Ⴕ	Ⴕ	Ⴕ	Ⴕ	Ⴕ	Ⴕ	Ⴕ	Ⴕ	Ⴕ	Ⴕ	Ⴕ	Ⴕ	Ⴕ	Ⴕ	Ⴕ	Ⴕ	Ⴕ	Ⴕ	­
MRL-22-00469	444/3	8	CC8	16828	IIa	SRR24656798	Pork smoked sausage	2021	Meat IND 2	Montenegro	1	Tn5422	1	p86.7	rep_cluster_2446	Ⴕ	Ⴕ	Ⴕ	Ⴕ	Ⴕ	Ⴕ	Ⴕ	Ⴕ	Ⴕ	Ⴕ	Ⴕ	Ⴕ	Ⴕ	Ⴕ	Ⴕ	Ⴕ	Ⴕ	Ⴕ	Ⴕ	Ⴕ	Ⴕ	Ⴕ	Ⴕ	Ⴕ	Ⴕ	Ⴕ	Ⴕ	Ⴕ	Ⴕ	Ⴕ	Ⴕ	Ⴕ	­
MRL-22-00579	522/1	9	CC9	16782	IIc	SRR24656797	Beef fermented sausage	2022	Meat IND 1	Montenegro	6	ISLmo9, ISLmo8, Tn5422, cn_8625_ISS1N, ISS1N, ISLmo7	1	p57.3	rep_cluster_110	Ⴕ	Ⴕ	Ⴕ	Ⴕ	Ⴕ	Ⴕ	Ⴕ	Ⴕ	Ⴕ	Ⴕ	Ⴕ	Ⴕ	Ⴕ	Ⴕ	Ⴕ	Ⴕ	Ⴕ	Ⴕ	Ⴕ	Ⴕ	Ⴕ	Ⴕ	Ⴕ	Ⴕ	Ⴕ	Ⴕ	Ⴕ	Ⴕ	Ⴕ	Ⴕ	Ⴕ	Ⴕ	Ⴕ
MRL-22-00580	522/4	9	CC9	16782	IIc	SRR24656796	Fermeneted sausage	2022	Meat IND 1	Montenegro	6	ISLmo9, ISLmo8, Tn5422, cn_8625_ISS1N, ISS1N, ISLmo7	1	p68.4	rep_cluster_110	Ⴕ	Ⴕ	Ⴕ	Ⴕ	Ⴕ	Ⴕ	Ⴕ	Ⴕ	Ⴕ	Ⴕ	Ⴕ	Ⴕ	Ⴕ	Ⴕ	Ⴕ	Ⴕ	Ⴕ	Ⴕ	Ⴕ	Ⴕ	Ⴕ	Ⴕ	Ⴕ	Ⴕ	Ⴕ	Ⴕ	Ⴕ	Ⴕ	Ⴕ	Ⴕ	Ⴕ	Ⴕ	Ⴕ
MRL-22-00581	522/5	9	CC9	16782	IIc	SRR24656795	Fermented beef sausage	2022	Meat IND 1	Montenegro	3	ISLmo9, ISLmo8, Tn5422	2	p432.1 | p56.8	- | rep_cluster_110	Ⴕ	Ⴕ	Ⴕ	Ⴕ	Ⴕ	Ⴕ	Ⴕ	Ⴕ	Ⴕ	Ⴕ	Ⴕ	Ⴕ	Ⴕ	Ⴕ	Ⴕ	Ⴕ	Ⴕ	Ⴕ	Ⴕ	Ⴕ	Ⴕ	Ⴕ	Ⴕ	Ⴕ	Ⴕ	Ⴕ	Ⴕ	Ⴕ	Ⴕ	Ⴕ	Ⴕ	Ⴕ	Ⴕ
MRL-22-00582	528/12/1	8	CC8	16828	IIa	SRR24656794	Pork smoked sausage	2022	Meat IND 2	Montenegro	2	Tn5422, ISS1N	1	p86.7	rep_cluster_2446	Ⴕ	Ⴕ	Ⴕ	Ⴕ	Ⴕ	Ⴕ	Ⴕ	Ⴕ	Ⴕ	Ⴕ	Ⴕ	Ⴕ	Ⴕ	Ⴕ	Ⴕ	Ⴕ	Ⴕ	Ⴕ	Ⴕ	Ⴕ	Ⴕ	Ⴕ	Ⴕ	Ⴕ	Ⴕ	Ⴕ	Ⴕ	Ⴕ	Ⴕ	Ⴕ	Ⴕ	Ⴕ	­
MRL-22-00583	528/12/2	8	CC8	5250	IIa	SRR24656793	Pork smoked sausage	2022	Meat IND 2	Montenegro	1	Tn5422	1	p86.7	rep_cluster_2446	Ⴕ	Ⴕ	Ⴕ	Ⴕ	Ⴕ	Ⴕ	Ⴕ	Ⴕ	Ⴕ	Ⴕ	Ⴕ	Ⴕ	Ⴕ	Ⴕ	Ⴕ	Ⴕ	Ⴕ	Ⴕ	Ⴕ	Ⴕ	Ⴕ	Ⴕ	Ⴕ	Ⴕ	Ⴕ	Ⴕ	Ⴕ	Ⴕ	Ⴕ	Ⴕ	Ⴕ	Ⴕ	­
MRL-22-00584	528/12/4	8	CC8	16828	IIa	SRR24656791	Pork smoked sausage	2022	Meat IND 2	Montenegro	3	Tn5422, cn_8629_ISS1N, ISS1N	1	p86.7	rep_cluster_2446	Ⴕ	Ⴕ	Ⴕ	Ⴕ	Ⴕ	Ⴕ	Ⴕ	Ⴕ	Ⴕ	Ⴕ	Ⴕ	Ⴕ	Ⴕ	Ⴕ	Ⴕ	Ⴕ	Ⴕ	Ⴕ	Ⴕ	Ⴕ	Ⴕ	Ⴕ	Ⴕ	Ⴕ	Ⴕ	Ⴕ	Ⴕ	Ⴕ	Ⴕ	Ⴕ	Ⴕ	Ⴕ	­
MRL-22-00585	528/12/5	8	CC8	73	IIa	SRR24656790	Pork smoked sausage	2022	Meat IND 2	Montenegro	3	ISLmo1, Tn5422, ISS1N	1	p88.0	rep_cluster_2446	Ⴕ	Ⴕ	Ⴕ	Ⴕ	Ⴕ	Ⴕ	Ⴕ	Ⴕ	Ⴕ	Ⴕ	Ⴕ	Ⴕ	Ⴕ	Ⴕ	Ⴕ	Ⴕ	Ⴕ	Ⴕ	Ⴕ	Ⴕ	Ⴕ	Ⴕ	Ⴕ	Ⴕ	Ⴕ	Ⴕ	Ⴕ	Ⴕ	Ⴕ	Ⴕ	Ⴕ	Ⴕ	­
MRL-22-01956	3905/2A	155	CC155	2760	IIa	SRR24656789	Hot dog (chicken)	2022	IMP5	Italy	0		0			Ⴕ	Ⴕ	Ⴕ	Ⴕ	Ⴕ	Ⴕ	Ⴕ	Ⴕ	Ⴕ	Ⴕ	Ⴕ	Ⴕ	Ⴕ	Ⴕ	Ⴕ	Ⴕ	Ⴕ	Ⴕ	Ⴕ	Ⴕ	Ⴕ	Ⴕ	Ⴕ	Ⴕ	Ⴕ	Ⴕ	Ⴕ	Ⴕ	Ⴕ	Ⴕ	Ⴕ	Ⴕ	Ⴕ
MRL-22-01957	3905/3A	155	CC155	2760	IIa	SRR24656788	Hot dog (chicken) with cheese and milk protein	2022	IMP5	Italy	1	ISLmo1	0			Ⴕ	Ⴕ	Ⴕ	Ⴕ	Ⴕ	Ⴕ	Ⴕ	Ⴕ	Ⴕ	Ⴕ	Ⴕ	Ⴕ	Ⴕ	Ⴕ	Ⴕ	Ⴕ	Ⴕ	Ⴕ	Ⴕ	Ⴕ	Ⴕ	Ⴕ	Ⴕ	Ⴕ	Ⴕ	Ⴕ	Ⴕ	Ⴕ	Ⴕ	Ⴕ	Ⴕ	Ⴕ	Ⴕ
MRL-22-01958	3906/4A	155	CC155	2760	IIa	SRR24656787	Hot dog (chicken)	2022	IMP5	Italy	1	ISLmo1	0			Ⴕ	Ⴕ	Ⴕ	Ⴕ	Ⴕ	Ⴕ	Ⴕ	Ⴕ	Ⴕ	Ⴕ	Ⴕ	Ⴕ	Ⴕ	Ⴕ	Ⴕ	Ⴕ	Ⴕ	Ⴕ	Ⴕ	Ⴕ	Ⴕ	Ⴕ	Ⴕ	Ⴕ	Ⴕ	Ⴕ	Ⴕ	Ⴕ	Ⴕ	Ⴕ	Ⴕ	Ⴕ	Ⴕ
MRL-22-01959	3906/5A	155	CC155	2760	IIa	SRR24656786	Hot dog (chicken)	2022	IMP5	Italy	0		0			Ⴕ	Ⴕ	Ⴕ	Ⴕ	Ⴕ	Ⴕ	Ⴕ	Ⴕ	Ⴕ	Ⴕ	Ⴕ	Ⴕ	Ⴕ	Ⴕ	Ⴕ	Ⴕ	Ⴕ	Ⴕ	Ⴕ	Ⴕ	Ⴕ	Ⴕ	Ⴕ	Ⴕ	Ⴕ	Ⴕ	Ⴕ	Ⴕ	Ⴕ	Ⴕ	Ⴕ	Ⴕ	Ⴕ
MRL-22-01960	3907/6A	155	CC155	2760	IIa	SRR24656785	Hot dog (chicken)	2022	IMP5	Italy	0		0			Ⴕ	Ⴕ	Ⴕ	Ⴕ	Ⴕ	Ⴕ	Ⴕ	Ⴕ	Ⴕ	Ⴕ	Ⴕ	Ⴕ	Ⴕ	Ⴕ	Ⴕ	Ⴕ	Ⴕ	Ⴕ	Ⴕ	Ⴕ	Ⴕ	Ⴕ	Ⴕ	Ⴕ	Ⴕ	Ⴕ	Ⴕ	Ⴕ	Ⴕ	Ⴕ	Ⴕ	Ⴕ	Ⴕ
MRL-22-01961	3907/7A	155	CC155	2760	IIa	SRR24656784	Hot dog (chicken)	2022	IMP5	Italy	0		0			Ⴕ	Ⴕ	Ⴕ	Ⴕ	Ⴕ	Ⴕ	Ⴕ	Ⴕ	Ⴕ	Ⴕ	Ⴕ	Ⴕ	Ⴕ	Ⴕ	Ⴕ	Ⴕ	Ⴕ	Ⴕ	Ⴕ	Ⴕ	Ⴕ	Ⴕ	Ⴕ	Ⴕ	Ⴕ	Ⴕ	Ⴕ	Ⴕ	Ⴕ	Ⴕ	Ⴕ	Ⴕ	Ⴕ
MRL-22-01962	3908/9A	155	CC155	2760	IIa	SRR24656783	Hot dog (chicken)	2022	IMP5	Italy	0		0			Ⴕ	Ⴕ	Ⴕ	Ⴕ	Ⴕ	Ⴕ	Ⴕ	Ⴕ	Ⴕ	Ⴕ	Ⴕ	Ⴕ	Ⴕ	Ⴕ	Ⴕ	Ⴕ	Ⴕ	Ⴕ	Ⴕ	Ⴕ	Ⴕ	Ⴕ	Ⴕ	Ⴕ	Ⴕ	Ⴕ	Ⴕ	Ⴕ	Ⴕ	Ⴕ	Ⴕ	Ⴕ	Ⴕ
MRL-22-01963	3908/10A	155	CC155	2760	IIa	SRR24656782	Hot dog (chicken)	2022	IMP5	Italy	0		0			Ⴕ	Ⴕ	Ⴕ	Ⴕ	Ⴕ	Ⴕ	Ⴕ	Ⴕ	Ⴕ	Ⴕ	Ⴕ	Ⴕ	Ⴕ	Ⴕ	Ⴕ	Ⴕ	Ⴕ	Ⴕ	Ⴕ	Ⴕ	Ⴕ	Ⴕ	Ⴕ	Ⴕ	Ⴕ	Ⴕ	Ⴕ	Ⴕ	Ⴕ	Ⴕ	Ⴕ	Ⴕ	Ⴕ
MRL-22-01964	3909/12A	155	CC155	2760	IIa	SRR24656780	Hot dog (chicken)	2022	IMP5	Italy	0		0			Ⴕ	Ⴕ	Ⴕ	Ⴕ	Ⴕ	Ⴕ	Ⴕ	Ⴕ	Ⴕ	Ⴕ	Ⴕ	Ⴕ	Ⴕ	Ⴕ	Ⴕ	Ⴕ	Ⴕ	Ⴕ	Ⴕ	Ⴕ	Ⴕ	Ⴕ	Ⴕ	Ⴕ	Ⴕ	Ⴕ	Ⴕ	Ⴕ	Ⴕ	Ⴕ	Ⴕ	Ⴕ	Ⴕ
